# Supplementary material for: Methyl 6-(4-chloro­phen­yl)-2,4-dimethyl-1,3-dioxo-1,2,3,4,6,6a,7,12b-octa­hydro­chromeno[4′,3′:4,5]pyrano[2,3-d]pyrimidine-6a-carboxyl­ate
Source: Acta Crystallogr Sect E Struct Rep Online. 2011 Jul 9;67(Pt 8):o1990. doi: 10.1107/S160053681102678X (PMC3213446; doi:10.1107/S160053681102678X)
Supplement: Supplementary file 1 [file e-67-o1990-sup1.cif]

##############################################################################
#                                                                            #
# This CIF contains the data in a paper accepted for publication in          #
# Acta Crystallographica Section E. It conforms to the requirements of       #
# Notes for Authors for Acta Crystallographica Section E, and has been       #
# peer reviewed under the auspices of the IUCr Commission on Journals.       #
#                                                                            #
# Full details of the Crystallographic Information File format               #
# are given in the paper "The Crystallographic Information File (CIF):       #
# a New Standard Archive File for Crystallography" by S. R. Hall, F. H.      #
# Allen and I. D. Brown [Acta Cryst. (1991), A47, 655-685].                  #
#                                                                            #
# The current version of the core CIF dictionary is obtainable from          #
# ftp://ftp.iucr.org/pub/cif_core.dic.                                       #
#                                                                            #
# Software is freely available for graphical display of the structure(s)     #
# in this CIF. For information consult the CIF software page                 #
# http://www.iucr.org/resources/cif/software.                                #
#                                                                            #
# This file may be used for bona fide research purposes within the           #
# scientific community so long as proper attribution is given to the journal # 
# article from which it was obtained.                                        #
#                                                                            #
##############################################################################
data_global
_audit_creation_method     SHELXL97
_journal_date_recd_electronic     2011-06-23
_journal_date_accepted     2011-07-05
_journal_name_full     'Acta Crystallographica, Section E'
_journal_year     2011
_journal_volume     67
_journal_issue      8
_journal_page_first     o1990
_journal_page_last     o1990
_journal_paper_category     QO
_journal_coeditor_code     IS2742
_publ_contact_author_name     'V. Manivannan'
_publ_contact_author_address
;
Department of Research and Development,
PRIST University,
Vallam,
Thanjavur 613 403,
Tamil Nadu,
India
;
_publ_contact_author_email
                              'crystallography2010@gmail.com, phdguna@gmail.com'
_publ_contact_author_fax     ?
_publ_contact_author_phone     '04362241324'
_publ_section_title
;\
Methyl
6-(4-chlorophenyl)-2,4-dimethyl-1,3-dioxo-1,2,3,4,6,6a,7,12b-\
octahydrochromeno[4',3':4,5]pyrano[2,3-<i>d</i>]pyrimidine-6a-carboxylate
;
loop_
    _publ_author_name
    _publ_author_address
    'J. Kanchanadevi'
;
Department of Physics,
Velammal Institute of Technology,
Panchetty,
Chennai 601 204,
India
;
    'G. Anbalagan'
;
Department of Physics,
Presidency College (Autonomous),
Chennai 600 005,
India
;
    'G. Sivakumar'
;
Department of Organic Chemistry,
University of Madras,
Maraimalai campus,
Chennai 600 025,
India
;
    'M. Bakthadoss'
;
Department of Organic Chemistry,
University of Madras,
Maraimalai campus,
Chennai 600 025,
India
;
    'V. Manivannan'
;
Department of Research and Development,
PRIST University,
Vallam,
Thanjavur 613 403,
Tamil Nadu,
India
;
data_I
_chemical_name_systematic
;
Methyl 6-(4-chlorophenyl)-2,4-dimethyl-1,3-dioxo-1,2,3,4,6,6a,7,12b-
octahydrochromeno[4',3':4,5]pyrano[2,3-<i>d</i>]pyrimidine-6a-carboxylate
;
_chemical_name_common     ?
_chemical_formula_moiety     'C24 H21 Cl N2 O6'
_chemical_formula_sum     'C24 H21 Cl N2 O6'
_chemical_formula_iupac     'C24 H21 Cl N2 O6'
_chemical_formula_weight     468.88
_chemical_melting_point     ?
_symmetry_cell_setting     monoclinic
_symmetry_space_group_name_H-M     'P 21/c'
_symmetry_space_group_name_Hall     '-P 2ybc'
loop_
    _symmetry_equiv_pos_as_xyz
    'x, y, z'
    '-x, y+1/2, -z+1/2'
    '-x, -y, -z'
    'x, -y-1/2, z-1/2'
_cell_length_a     10.6177(5)
_cell_length_b     11.9973(5)
_cell_length_c     17.5532(8)
_cell_angle_alpha     90.00
_cell_angle_beta     99.751(2)
_cell_angle_gamma     90.00
_cell_volume     2203.69(17)
_cell_formula_units_Z     4
_cell_measurement_reflns_used     7610
_cell_measurement_theta_min     2.20
_cell_measurement_theta_max     30.15
_cell_measurement_temperature     295(2)
_exptl_crystal_description     'block'
_exptl_crystal_colour     'colourless'
_exptl_crystal_size_max     0.30
_exptl_crystal_size_mid     0.25
_exptl_crystal_size_min     0.20
_exptl_crystal_density_diffrn     1.413
_exptl_crystal_density_meas     ?
_exptl_crystal_density_method     'not measured'
_exptl_crystal_F_000     976
_exptl_absorpt_coefficient_mu     0.218
_exptl_absorpt_correction_type     multi-scan
_exptl_absorpt_process_details     '(SADABS; Sheldrick, 1996)'
_exptl_absorpt_correction_T_min     0.9237
_exptl_absorpt_correction_T_max     0.9506
_exptl_special_details     ?
_diffrn_ambient_temperature     295(2)
_diffrn_radiation_type     MoK\a
_diffrn_radiation_wavelength     0.71073
_diffrn_radiation_source     'fine-focus sealed tube'
_diffrn_radiation_monochromator     graphite
_diffrn_measurement_device_type     'Bruker Kappa APEXII CCD'
_diffrn_measurement_method     '\w and \f'
_diffrn_detector_area_resol_mean     0
_diffrn_reflns_number     29343
_diffrn_reflns_av_R_equivalents     0.0291
_diffrn_reflns_av_sigmaI/netI     0.0312
_diffrn_reflns_theta_min     2.07
_diffrn_reflns_theta_max     31.67
_diffrn_reflns_theta_full     31.67
_diffrn_measured_fraction_theta_max     0.972
_diffrn_measured_fraction_theta_full     0.972
_diffrn_reflns_limit_h_min     -15
_diffrn_reflns_limit_h_max     15
_diffrn_reflns_limit_k_min     -15
_diffrn_reflns_limit_k_max     17
_diffrn_reflns_limit_l_min     -25
_diffrn_reflns_limit_l_max     25
_diffrn_standards_number     ?
_diffrn_standards_interval_count     0
_diffrn_standards_interval_time     0
_diffrn_standards_decay_%     ?
_refine_special_details
;
;
_reflns_number_total     7232
_reflns_number_gt     4518
_reflns_threshold_expression     I>2sigma(I)
_refine_ls_structure_factor_coef     Fsqd
_refine_ls_matrix_type     full
_refine_ls_R_factor_all     0.0900
_refine_ls_R_factor_gt     0.0516
_refine_ls_wR_factor_gt     0.1336
_refine_ls_wR_factor_ref     0.1584
_refine_ls_goodness_of_fit_ref     1.026
_refine_ls_restrained_S_all     1.026
_refine_ls_number_reflns     7232
_refine_ls_number_parameters     301
_refine_ls_number_restraints     0
_refine_ls_hydrogen_treatment     constr
_refine_ls_weighting_scheme     calc
_refine_ls_weighting_details
         'calc w=1/[\s^2^(Fo^2^)+(0.0706P)^2^+0.6194P] where P=(Fo^2^+2Fc^2^)/3'
_atom_sites_solution_hydrogens     geom
_atom_sites_solution_primary     direct
_atom_sites_solution_secondary     difmap
_refine_ls_shift/su_max     0.005
_refine_ls_shift/su_mean     0.000
_refine_diff_density_max     0.415
_refine_diff_density_min     -0.600
_refine_ls_extinction_method     none
_refine_ls_extinction_coef     ?
loop_
    _atom_type_symbol
    _atom_type_description
    _atom_type_scat_dispersion_real
    _atom_type_scat_dispersion_imag
    _atom_type_scat_source
    'C' 'C' 0.0033 0.0016
                         'International Tables Vol C Tables 4.2.6.8 and 6.1.1.4'
    'H' 'H' 0.0000 0.0000
                         'International Tables Vol C Tables 4.2.6.8 and 6.1.1.4'
    'N' 'N' 0.0061 0.0033
                         'International Tables Vol C Tables 4.2.6.8 and 6.1.1.4'
    'O' 'O' 0.0106 0.0060
                         'International Tables Vol C Tables 4.2.6.8 and 6.1.1.4'
    'Cl' 'Cl' 0.1484 0.1585
                         'International Tables Vol C Tables 4.2.6.8 and 6.1.1.4'
_computing_data_collection     'APEX2 (Bruker, 2004)'
_computing_cell_refinement     'SAINT (Bruker, 2004)'
_computing_data_reduction     'SAINT (Bruker, 2004)'
_computing_structure_solution     'SHELXS97 (Sheldrick, 2008)'
_computing_structure_refinement     'SHELXL97 (Sheldrick, 2008)'
_computing_molecular_graphics     'PLATON (Spek, 2009)'
_computing_publication_material     'SHELXL97 (Sheldrick, 2008)'
loop_
    _atom_site_type_symbol
    _atom_site_label
    _atom_site_fract_x
    _atom_site_fract_y
    _atom_site_fract_z
    _atom_site_U_iso_or_equiv
    _atom_site_adp_type
    _atom_site_calc_flag
    _atom_site_refinement_flags
    _atom_site_occupancy
    _atom_site_symmetry_multiplicity
    _atom_site_disorder_assembly
    _atom_site_disorder_group
    C C1 0.76555(18) 0.06202(16) 0.37637(10) 0.0480(4) Uani d . 1 1 . .
    H H1 0.7599 0.1389 0.3819 0.058 Uiso calc R 1 1 . .
    C C2 0.8645(2) 0.00508(18) 0.42011(11) 0.0568(5) Uani d . 1 1 . .
    H H2 0.9268 0.0436 0.4536 0.068 Uiso calc R 1 1 . .
    C C3 0.87131(19) -0.10942(17) 0.41423(11) 0.0541(5) Uani d . 1 1 . .
    H H3 0.9383 -0.1480 0.4438 0.065 Uiso calc R 1 1 . .
    C C4 0.77967(17) -0.16628(15) 0.36499(10) 0.0459(4) Uani d . 1 1 . .
    H H4 0.7837 -0.2435 0.3616 0.055 Uiso calc R 1 1 . .
    C C5 0.68080(14) -0.10821(13) 0.32016(9) 0.0361(3) Uani d . 1 1 . .
    C C6 0.47962(14) -0.12010(12) 0.23307(8) 0.0338(3) Uani d . 1 1 . .
    H H6A 0.4081 -0.1706 0.2327 0.041 Uiso calc R 1 1 . .
    H H6B 0.4906 -0.1088 0.1799 0.041 Uiso calc R 1 1 . .
    C C7 0.44663(14) -0.00850(12) 0.26651(8) 0.0310(3) Uani d . 1 1 . .
    C C8 0.56484(14) 0.06889(12) 0.27607(8) 0.0328(3) Uani d . 1 1 . .
    H H8 0.5464 0.1355 0.3046 0.039 Uiso calc R 1 1 . .
    C C9 0.67411(15) 0.00706(13) 0.32418(9) 0.0351(3) Uani d . 1 1 . .
    C C10 0.33697(14) 0.05058(13) 0.21285(8) 0.0338(3) Uani d . 1 1 . .
    H H10 0.3240 0.1238 0.2350 0.041 Uiso calc R 1 1 . .
    C C11 0.49137(15) 0.10189(13) 0.13570(9) 0.0362(3) Uani d . 1 1 . .
    C C12 0.58675(15) 0.10449(13) 0.19648(9) 0.0356(3) Uani d . 1 1 . .
    C C13 0.70722(17) 0.15057(14) 0.18445(11) 0.0438(4) Uani d . 1 1 . .
    C C14 0.6217(2) 0.16628(16) 0.04577(11) 0.0510(4) Uani d . 1 1 . .
    C C15 0.21085(14) -0.00924(13) 0.19859(9) 0.0356(3) Uani d . 1 1 . .
    C C16 0.18358(16) -0.09052(16) 0.14232(10) 0.0464(4) Uani d . 1 1 . .
    H H16 0.2442 -0.1090 0.1119 0.056 Uiso calc R 1 1 . .
    C C17 0.06716(18) -0.14441(18) 0.13101(11) 0.0529(5) Uani d . 1 1 . .
    H H17 0.0493 -0.1992 0.0932 0.063 Uiso calc R 1 1 . .
    C C18 -0.02226(16) -0.11680(17) 0.17584(11) 0.0482(4) Uani d . 1 1 . .
    C C19 0.00161(17) -0.03659(19) 0.23166(12) 0.0550(5) Uani d . 1 1 . .
    H H19 -0.0595 -0.0188 0.2619 0.066 Uiso calc R 1 1 . .
    C C20 0.11761(17) 0.01751(16) 0.24245(11) 0.0483(4) Uani d . 1 1 . .
    H H20 0.1339 0.0730 0.2798 0.058 Uiso calc R 1 1 . .
    C C21 0.3952(2) 0.13297(19) -0.00072(10) 0.0597(5) Uani d . 1 1 . .
    H H21A 0.3603 0.0592 -0.0081 0.090 Uiso calc R 1 1 . .
    H H21B 0.4218 0.1577 -0.0475 0.090 Uiso calc R 1 1 . .
    H H21C 0.3312 0.1828 0.0123 0.090 Uiso calc R 1 1 . .
    C C22 0.8425(2) 0.2140(3) 0.09356(16) 0.0834(8) Uani d . 1 1 . .
    H H22A 0.8659 0.1797 0.0486 0.125 Uiso calc R 1 1 . .
    H H22B 0.9071 0.1990 0.1376 0.125 Uiso calc R 1 1 . .
    H H22C 0.8348 0.2931 0.0857 0.125 Uiso calc R 1 1 . .
    C C23 0.40621(15) -0.02757(14) 0.34447(9) 0.0364(3) Uani d . 1 1 . .
    C C24 0.3303(3) 0.0581(2) 0.44840(13) 0.0941(10) Uani d . 1 1 . .
    H H24A 0.3101 -0.0184 0.4569 0.141 Uiso calc R 1 1 . .
    H H24B 0.2547 0.1028 0.4461 0.141 Uiso calc R 1 1 . .
    H H24C 0.3943 0.0835 0.4901 0.141 Uiso calc R 1 1 . .
    N N1 0.50522(15) 0.13185(13) 0.06206(8) 0.0447(3) Uani d . 1 1 . .
    N N2 0.71979(16) 0.16862(13) 0.10700(10) 0.0523(4) Uani d . 1 1 . .
    O O1 0.59218(11) -0.17168(9) 0.27413(7) 0.0444(3) Uani d . 1 1 . .
    O O2 0.37171(11) 0.06736(10) 0.13744(6) 0.0408(3) Uani d . 1 1 . .
    O O3 0.63502(17) 0.19131(14) -0.01960(8) 0.0738(5) Uani d . 1 1 . .
    O O4 0.79552(13) 0.17313(13) 0.23567(9) 0.0621(4) Uani d . 1 1 . .
    O O5 0.39933(16) -0.11577(11) 0.37358(8) 0.0623(4) Uani d . 1 1 . .
    O O6 0.37805(15) 0.06763(11) 0.37639(7) 0.0581(4) Uani d . 1 1 . .
    Cl Cl1 -0.16887(5) -0.18537(6) 0.16129(4) 0.0765(2) Uani d . 1 1 . .
loop_
    _atom_site_aniso_label
    _atom_site_aniso_U_11
    _atom_site_aniso_U_22
    _atom_site_aniso_U_33
    _atom_site_aniso_U_12
    _atom_site_aniso_U_13
    _atom_site_aniso_U_23
    C1 0.0536(10) 0.0389(9) 0.0480(9) -0.0044(8) -0.0018(8) -0.0048(7)
    C2 0.0545(11) 0.0559(12) 0.0523(10) -0.0036(9) -0.0128(8) -0.0078(9)
    C3 0.0480(10) 0.0566(12) 0.0523(10) 0.0083(9) -0.0069(8) -0.0013(9)
    C4 0.0447(9) 0.0387(9) 0.0527(10) 0.0080(7) 0.0033(7) -0.0013(7)
    C5 0.0350(7) 0.0340(8) 0.0392(7) 0.0002(6) 0.0056(6) -0.0032(6)
    C6 0.0363(7) 0.0289(7) 0.0357(7) 0.0003(6) 0.0046(6) -0.0008(6)
    C7 0.0342(7) 0.0277(7) 0.0316(6) 0.0001(5) 0.0076(5) 0.0014(5)
    C8 0.0373(7) 0.0258(7) 0.0356(7) -0.0010(6) 0.0074(6) -0.0005(5)
    C9 0.0371(8) 0.0309(8) 0.0369(7) -0.0015(6) 0.0050(6) -0.0003(6)
    C10 0.0382(7) 0.0314(8) 0.0327(7) 0.0036(6) 0.0089(6) 0.0025(6)
    C11 0.0462(8) 0.0288(8) 0.0361(7) 0.0018(6) 0.0142(6) 0.0033(6)
    C12 0.0397(8) 0.0287(7) 0.0407(8) 0.0012(6) 0.0135(6) 0.0025(6)
    C13 0.0435(9) 0.0366(9) 0.0549(10) 0.0011(7) 0.0191(8) 0.0027(7)
    C14 0.0686(12) 0.0424(10) 0.0490(10) 0.0040(8) 0.0307(9) 0.0009(8)
    C15 0.0343(7) 0.0363(8) 0.0360(7) 0.0054(6) 0.0057(6) 0.0018(6)
    C16 0.0396(8) 0.0580(11) 0.0432(9) -0.0004(8) 0.0113(7) -0.0102(8)
    C17 0.0461(10) 0.0610(12) 0.0499(10) -0.0055(8) 0.0037(8) -0.0112(9)
    C18 0.0334(8) 0.0594(12) 0.0504(9) -0.0006(7) 0.0030(7) 0.0066(8)
    C19 0.0386(9) 0.0707(13) 0.0592(11) 0.0044(9) 0.0179(8) -0.0048(10)
    C20 0.0430(9) 0.0516(11) 0.0526(10) 0.0039(8) 0.0149(8) -0.0100(8)
    C21 0.0799(14) 0.0630(13) 0.0364(9) 0.0073(11) 0.0098(9) 0.0083(8)
    C22 0.0676(15) 0.099(2) 0.0960(18) -0.0118(13) 0.0491(14) 0.0139(15)
    C23 0.0387(8) 0.0362(8) 0.0351(7) 0.0014(6) 0.0086(6) 0.0029(6)
    C24 0.159(3) 0.0829(18) 0.0556(13) 0.0290(18) 0.0609(16) 0.0027(12)
    N1 0.0588(9) 0.0422(8) 0.0361(7) 0.0027(7) 0.0168(6) 0.0048(6)
    N2 0.0549(9) 0.0483(9) 0.0621(10) -0.0012(7) 0.0342(8) 0.0029(7)
    O1 0.0370(6) 0.0292(6) 0.0629(7) 0.0029(4) -0.0030(5) -0.0083(5)
    O2 0.0430(6) 0.0459(7) 0.0333(5) -0.0026(5) 0.0057(4) 0.0076(5)
    O3 0.1000(12) 0.0798(11) 0.0528(8) 0.0023(9) 0.0455(8) 0.0096(7)
    O4 0.0462(7) 0.0716(10) 0.0697(9) -0.0159(7) 0.0130(7) 0.0056(7)
    O5 0.0981(11) 0.0404(8) 0.0562(8) 0.0018(7) 0.0359(8) 0.0126(6)
    O6 0.0926(11) 0.0442(7) 0.0451(7) 0.0092(7) 0.0330(7) -0.0009(5)
    Cl1 0.0427(3) 0.1053(5) 0.0794(4) -0.0208(3) 0.0046(2) 0.0005(3)
_geom_special_details     ?
loop_
    _geom_bond_atom_site_label_1
    _geom_bond_atom_site_label_2
    _geom_bond_site_symmetry_2
    _geom_bond_distance
    _geom_bond_publ_flag
    C1 C2 . 1.374(3) ?
    C1 C9 . 1.384(2) ?
    C1 H1 . 0.9300 ?
    C2 C3 . 1.380(3) ?
    C2 H2 . 0.9300 ?
    C3 C4 . 1.369(3) ?
    C3 H3 . 0.9300 ?
    C4 C5 . 1.388(2) ?
    C4 H4 . 0.9300 ?
    C5 O1 . 1.3639(18) ?
    C5 C9 . 1.387(2) ?
    C6 O1 . 1.4280(18) ?
    C6 C7 . 1.526(2) ?
    C6 H6A . 0.9700 ?
    C6 H6B . 0.9700 ?
    C7 C23 . 1.519(2) ?
    C7 C10 . 1.541(2) ?
    C7 C8 . 1.547(2) ?
    C8 C9 . 1.509(2) ?
    C8 C12 . 1.516(2) ?
    C8 H8 . 0.9800 ?
    C10 O2 . 1.4471(17) ?
    C10 C15 . 1.502(2) ?
    C10 H10 . 0.9800 ?
    C11 C12 . 1.341(2) ?
    C11 O2 . 1.3416(19) ?
    C11 N1 . 1.3734(19) ?
    C12 C13 . 1.442(2) ?
    C13 O4 . 1.214(2) ?
    C13 N2 . 1.405(2) ?
    C14 O3 . 1.217(2) ?
    C14 N2 . 1.364(3) ?
    C14 N1 . 1.379(2) ?
    C15 C16 . 1.383(2) ?
    C15 C20 . 1.391(2) ?
    C16 C17 . 1.379(3) ?
    C16 H16 . 0.9300 ?
    C17 C18 . 1.372(3) ?
    C17 H17 . 0.9300 ?
    C18 C19 . 1.366(3) ?
    C18 Cl1 . 1.7408(18) ?
    C19 C20 . 1.377(3) ?
    C19 H19 . 0.9300 ?
    C20 H20 . 0.9300 ?
    C21 N1 . 1.464(2) ?
    C21 H21A . 0.9600 ?
    C21 H21B . 0.9600 ?
    C21 H21C . 0.9600 ?
    C22 N2 . 1.468(2) ?
    C22 H22A . 0.9600 ?
    C22 H22B . 0.9600 ?
    C22 H22C . 0.9600 ?
    C23 O5 . 1.183(2) ?
    C23 O6 . 1.328(2) ?
    C24 O6 . 1.444(2) ?
    C24 H24A . 0.9600 ?
    C24 H24B . 0.9600 ?
    C24 H24C . 0.9600 ?
loop_
    _geom_angle_atom_site_label_1
    _geom_angle_atom_site_label_2
    _geom_angle_atom_site_label_3
    _geom_angle_site_symmetry_1
    _geom_angle_site_symmetry_3
    _geom_angle
    _geom_angle_publ_flag
    C2 C1 C9 . . 121.17(17) ?
    C2 C1 H1 . . 119.4 ?
    C9 C1 H1 . . 119.4 ?
    C1 C2 C3 . . 119.86(17) ?
    C1 C2 H2 . . 120.1 ?
    C3 C2 H2 . . 120.1 ?
    C4 C3 C2 . . 120.16(17) ?
    C4 C3 H3 . . 119.9 ?
    C2 C3 H3 . . 119.9 ?
    C3 C4 C5 . . 119.75(17) ?
    C3 C4 H4 . . 120.1 ?
    C5 C4 H4 . . 120.1 ?
    O1 C5 C9 . . 123.41(14) ?
    O1 C5 C4 . . 115.80(15) ?
    C9 C5 C4 . . 120.79(15) ?
    O1 C6 C7 . . 114.40(12) ?
    O1 C6 H6A . . 108.7 ?
    C7 C6 H6A . . 108.7 ?
    O1 C6 H6B . . 108.7 ?
    C7 C6 H6B . . 108.7 ?
    H6A C6 H6B . . 107.6 ?
    C23 C7 C6 . . 109.42(12) ?
    C23 C7 C10 . . 108.69(12) ?
    C6 C7 C10 . . 111.56(12) ?
    C23 C7 C8 . . 109.90(12) ?
    C6 C7 C8 . . 109.47(12) ?
    C10 C7 C8 . . 107.78(11) ?
    C9 C8 C12 . . 115.51(12) ?
    C9 C8 C7 . . 107.36(12) ?
    C12 C8 C7 . . 108.51(12) ?
    C9 C8 H8 . . 108.4 ?
    C12 C8 H8 . . 108.4 ?
    C7 C8 H8 . . 108.4 ?
    C1 C9 C5 . . 118.19(15) ?
    C1 C9 C8 . . 121.53(14) ?
    C5 C9 C8 . . 120.18(13) ?
    O2 C10 C15 . . 105.79(12) ?
    O2 C10 C7 . . 109.87(11) ?
    C15 C10 C7 . . 116.24(12) ?
    O2 C10 H10 . . 108.2 ?
    C15 C10 H10 . . 108.2 ?
    C7 C10 H10 . . 108.2 ?
    C12 C11 O2 . . 125.41(13) ?
    C12 C11 N1 . . 123.77(15) ?
    O2 C11 N1 . . 110.80(14) ?
    C11 C12 C13 . . 117.48(14) ?
    C11 C12 C8 . . 120.89(13) ?
    C13 C12 C8 . . 121.44(14) ?
    O4 C13 N2 . . 119.60(16) ?
    O4 C13 C12 . . 124.74(16) ?
    N2 C13 C12 . . 115.66(16) ?
    O3 C14 N2 . . 122.88(19) ?
    O3 C14 N1 . . 121.4(2) ?
    N2 C14 N1 . . 115.75(15) ?
    C16 C15 C20 . . 118.39(16) ?
    C16 C15 C10 . . 121.91(14) ?
    C20 C15 C10 . . 119.70(15) ?
    C17 C16 C15 . . 120.49(16) ?
    C17 C16 H16 . . 119.8 ?
    C15 C16 H16 . . 119.8 ?
    C18 C17 C16 . . 119.64(18) ?
    C18 C17 H17 . . 120.2 ?
    C16 C17 H17 . . 120.2 ?
    C19 C18 C17 . . 121.26(17) ?
    C19 C18 Cl1 . . 119.39(14) ?
    C17 C18 Cl1 . . 119.35(15) ?
    C18 C19 C20 . . 118.93(17) ?
    C18 C19 H19 . . 120.5 ?
    C20 C19 H19 . . 120.5 ?
    C19 C20 C15 . . 121.28(17) ?
    C19 C20 H20 . . 119.4 ?
    C15 C20 H20 . . 119.4 ?
    N1 C21 H21A . . 109.5 ?
    N1 C21 H21B . . 109.5 ?
    H21A C21 H21B . . 109.5 ?
    N1 C21 H21C . . 109.5 ?
    H21A C21 H21C . . 109.5 ?
    H21B C21 H21C . . 109.5 ?
    N2 C22 H22A . . 109.5 ?
    N2 C22 H22B . . 109.5 ?
    H22A C22 H22B . . 109.5 ?
    N2 C22 H22C . . 109.5 ?
    H22A C22 H22C . . 109.5 ?
    H22B C22 H22C . . 109.5 ?
    O5 C23 O6 . . 123.51(15) ?
    O5 C23 C7 . . 124.85(15) ?
    O6 C23 C7 . . 111.63(13) ?
    O6 C24 H24A . . 109.5 ?
    O6 C24 H24B . . 109.5 ?
    H24A C24 H24B . . 109.5 ?
    O6 C24 H24C . . 109.5 ?
    H24A C24 H24C . . 109.5 ?
    H24B C24 H24C . . 109.5 ?
    C11 N1 C14 . . 121.08(15) ?
    C11 N1 C21 . . 120.78(15) ?
    C14 N1 C21 . . 118.08(15) ?
    C14 N2 C13 . . 125.05(15) ?
    C14 N2 C22 . . 117.44(17) ?
    C13 N2 C22 . . 116.43(18) ?
    C5 O1 C6 . . 119.44(12) ?
    C11 O2 C10 . . 116.93(12) ?
    C23 O6 C24 . . 116.01(16) ?
loop_
    _geom_torsion_atom_site_label_1
    _geom_torsion_atom_site_label_2
    _geom_torsion_atom_site_label_3
    _geom_torsion_atom_site_label_4
    _geom_torsion_site_symmetry_1
    _geom_torsion_site_symmetry_2
    _geom_torsion_site_symmetry_3
    _geom_torsion_site_symmetry_4
    _geom_torsion
    _geom_torsion_publ_flag
    C9 C1 C2 C3 . . . . -2.2(3) ?
    C1 C2 C3 C4 . . . . 0.0(3) ?
    C2 C3 C4 C5 . . . . 0.9(3) ?
    C3 C4 C5 O1 . . . . -178.52(17) ?
    C3 C4 C5 C9 . . . . 0.5(3) ?
    O1 C6 C7 C23 . . . . -68.32(16) ?
    O1 C6 C7 C10 . . . . 171.38(12) ?
    O1 C6 C7 C8 . . . . 52.18(16) ?
    C23 C7 C8 C9 . . . . 65.52(15) ?
    C6 C7 C8 C9 . . . . -54.69(15) ?
    C10 C7 C8 C9 . . . . -176.20(11) ?
    C23 C7 C8 C12 . . . . -169.00(12) ?
    C6 C7 C8 C12 . . . . 70.80(14) ?
    C10 C7 C8 C12 . . . . -50.71(15) ?
    C2 C1 C9 C5 . . . . 3.5(3) ?
    C2 C1 C9 C8 . . . . 179.82(17) ?
    O1 C5 C9 C1 . . . . 176.26(16) ?
    C4 C5 C9 C1 . . . . -2.7(2) ?
    O1 C5 C9 C8 . . . . -0.1(2) ?
    C4 C5 C9 C8 . . . . -178.98(15) ?
    C12 C8 C9 C1 . . . . 93.78(18) ?
    C7 C8 C9 C1 . . . . -145.05(15) ?
    C12 C8 C9 C5 . . . . -90.03(17) ?
    C7 C8 C9 C5 . . . . 31.15(19) ?
    C23 C7 C10 O2 . . . . -178.60(12) ?
    C6 C7 C10 O2 . . . . -57.87(15) ?
    C8 C7 C10 O2 . . . . 62.33(15) ?
    C23 C7 C10 C15 . . . . -58.56(16) ?
    C6 C7 C10 C15 . . . . 62.17(16) ?
    C8 C7 C10 C15 . . . . -177.63(12) ?
    O2 C11 C12 C13 . . . . -176.39(15) ?
    N1 C11 C12 C13 . . . . 5.6(2) ?
    O2 C11 C12 C8 . . . . -1.2(2) ?
    N1 C11 C12 C8 . . . . -179.28(14) ?
    C9 C8 C12 C11 . . . . 142.93(15) ?
    C7 C8 C12 C11 . . . . 22.38(19) ?
    C9 C8 C12 C13 . . . . -42.1(2) ?
    C7 C8 C12 C13 . . . . -162.66(14) ?
    C11 C12 C13 O4 . . . . 168.86(17) ?
    C8 C12 C13 O4 . . . . -6.3(3) ?
    C11 C12 C13 N2 . . . . -11.6(2) ?
    C8 C12 C13 N2 . . . . 173.23(14) ?
    O2 C10 C15 C16 . . . . 38.0(2) ?
    C7 C10 C15 C16 . . . . -84.24(19) ?
    O2 C10 C15 C20 . . . . -141.61(15) ?
    C7 C10 C15 C20 . . . . 96.17(18) ?
    C20 C15 C16 C17 . . . . -0.8(3) ?
    C10 C15 C16 C17 . . . . 179.57(16) ?
    C15 C16 C17 C18 . . . . 0.2(3) ?
    C16 C17 C18 C19 . . . . 0.1(3) ?
    C16 C17 C18 Cl1 . . . . -179.90(16) ?
    C17 C18 C19 C20 . . . . 0.3(3) ?
    Cl1 C18 C19 C20 . . . . -179.69(16) ?
    C18 C19 C20 C15 . . . . -1.0(3) ?
    C16 C15 C20 C19 . . . . 1.3(3) ?
    C10 C15 C20 C19 . . . . -179.14(17) ?
    C6 C7 C23 O5 . . . . -1.3(2) ?
    C10 C7 C23 O5 . . . . 120.72(18) ?
    C8 C7 C23 O5 . . . . -121.56(18) ?
    C6 C7 C23 O6 . . . . 179.19(14) ?
    C10 C7 C23 O6 . . . . -58.77(17) ?
    C8 C7 C23 O6 . . . . 58.96(17) ?
    C12 C11 N1 C14 . . . . 0.7(3) ?
    O2 C11 N1 C14 . . . . -177.63(15) ?
    C12 C11 N1 C21 . . . . -176.51(17) ?
    O2 C11 N1 C21 . . . . 5.2(2) ?
    O3 C14 N1 C11 . . . . 178.87(17) ?
    N2 C14 N1 C11 . . . . -0.2(2) ?
    O3 C14 N1 C21 . . . . -3.9(3) ?
    N2 C14 N1 C21 . . . . 177.04(16) ?
    O3 C14 N2 C13 . . . . 173.81(18) ?
    N1 C14 N2 C13 . . . . -7.1(3) ?
    O3 C14 N2 C22 . . . . 6.2(3) ?
    N1 C14 N2 C22 . . . . -174.76(19) ?
    O4 C13 N2 C14 . . . . -167.39(18) ?
    C12 C13 N2 C14 . . . . 13.1(3) ?
    O4 C13 N2 C22 . . . . 0.4(3) ?
    C12 C13 N2 C22 . . . . -179.16(18) ?
    C9 C5 O1 C6 . . . . -6.3(2) ?
    C4 C5 O1 C6 . . . . 172.70(14) ?
    C7 C6 O1 C5 . . . . -21.03(19) ?
    C12 C11 O2 C10 . . . . 11.6(2) ?
    N1 C11 O2 C10 . . . . -170.11(13) ?
    C15 C10 O2 C11 . . . . -168.67(13) ?
    C7 C10 O2 C11 . . . . -42.47(17) ?
    O5 C23 O6 C24 . . . . -3.5(3) ?
    C7 C23 O6 C24 . . . . 176.02(19) ?
loop_
    _geom_hbond_atom_site_label_D
    _geom_hbond_atom_site_label_H
    _geom_hbond_atom_site_label_A
    _geom_hbond_site_symmetry_A
    _geom_hbond_distance_DH
    _geom_hbond_distance_HA
    _geom_hbond_distance_DA
    _geom_hbond_angle_DHA
    _geom_hbond_publ_flag
    C16 H16 O3 3_655 0.93 2.44 3.349(2) 166 y
    C19 H19 Cg4 1_455 0.93 2.84 3.720(3) 158 y
