# Supplementary material for: Methyl 6-(4-chloro­phen­yl)-2,4-dimethyl-1,3-dioxo-1,2,3,4,6,6a,7,12b-octa­hydro­chromeno[4′,3′:4,5]pyrano[2,3-d]pyrimidine-6a-carboxyl­ate
Source: Acta Crystallogr Sect E Struct Rep Online. 2011 Jul 9;67(Pt 8):o1990. doi: 10.1107/S160053681102678X (PMC3213446; doi:10.1107/S160053681102678X)
Supplement: Supplementary file 2 [file e-67-o1990-Isup2.hkl]

#
# h,k,l, Fc-squared, Fo-squared, sigma(Fo-squared) and status flag
#
data_I
_shelx_title ' KD74    C24H20N2O6Cl'
_shelx_refln_list_code          4
_shelx_F_calc_maximum      187.86
_exptl_crystal_F_000       976.00
_reflns_d_resolution_high  0.6769
 
loop_
 _symmetry_equiv_pos_as_xyz
 'x, y, z'
 '-x, y+1/2, -z+1/2'
 '-x, -y, -z'
 'x, -y-1/2, z-1/2'
 
_cell_length_a    10.6177
_cell_length_b    11.9973
_cell_length_c    17.5532
_cell_angle_alpha  90.000
_cell_angle_beta   99.751
_cell_angle_gamma  90.000
 
_shelx_F_squared_multiplier     1.000
 
loop_
 _refln_index_h
 _refln_index_k
 _refln_index_l
 _refln_F_squared_calc
 _refln_F_squared_meas
 _refln_F_squared_sigma
 _refln_observed_status
   2   0   0     1150.77     1138.63     16.09 o
   3   0   0      416.64      500.25      8.23 o
   4   0   0     8070.72     8227.09    108.02 o
   5   0   0     7214.84     7518.06    101.82 o
   6   0   0     1535.37     1595.03     24.13 o
   7   0   0        1.79        4.47      1.86 o
   8   0   0        2.36       -0.02      2.79 o
   9   0   0      201.02      194.70      9.22 o
  10   0   0      298.74      286.72     22.50 o
  11   0   0       77.41       65.75      6.76 o
  12   0   0       83.29       72.19      7.27 o
  13   0   0        0.43        8.17      5.90 o
  14   0   0        0.50       -5.86      5.86 o
  15   0   0        0.02       -2.31      6.36 o
   1   1   0      485.95      535.96     15.54 o
   2   1   0      694.85      719.71      7.38 o
   3   1   0      109.62      125.44      2.38 o
   4   1   0      137.92      115.46      2.78 o
   5   1   0     2046.79     2256.92     22.64 o
   6   1   0       47.93       49.06      2.10 o
   7   1   0      118.70      105.89      3.28 o
   8   1   0      182.85      164.49      4.76 o
   9   1   0       28.04       30.93      3.45 o
  10   1   0       36.18       34.96      3.70 o
  11   1   0       54.15       41.94      4.28 o
  12   1   0        0.64       -3.03      3.03 o
  13   1   0      116.43      130.58      7.01 o
  14   1   0       26.91       30.55      5.10 o
  15   1   0        2.67        4.22      9.16 o
   0   2   0    12224.51    11922.62    141.59 o
   1   2   0     2966.75     3060.47     23.60 o
   2   2   0     2279.76     2429.38     19.93 o
   3   2   0     2964.30     2880.96     25.23 o
   4   2   0      155.72      173.90      2.70 o
   5   2   0      117.84       84.63      3.60 o
   6   2   0       34.37       17.76      1.51 o
   7   2   0        3.27        0.11      1.46 o
   8   2   0      139.53      131.35      4.31 o
   9   2   0     1313.99     1296.96     17.30 o
  10   2   0        8.50        5.92      2.90 o
  11   2   0       40.68       42.88      4.24 o
  12   2   0       19.77       20.59      4.06 o
  13   2   0       12.99       12.60      6.22 o
  14   2   0        0.46        4.45      5.13 o
  15   2   0       25.70       27.62      7.56 o
   1   3   0      716.70      749.05      7.68 o
   2   3   0     1449.06     1429.27     19.38 o
   3   3   0      272.56      223.79      2.58 o
   4   3   0     5803.63     6107.63     49.13 o
   5   3   0     3587.04     4026.22     35.51 o
   6   3   0      200.18      178.99      3.24 o
   7   3   0       14.79        6.95      1.30 o
   8   3   0      160.59      132.33      3.62 o
   9   3   0      355.59      367.26      6.40 o
  10   3   0       22.69       15.43      3.29 o
  11   3   0      102.09       93.97      5.33 o
  12   3   0        4.22        7.74      3.70 o
  13   3   0        7.27        0.56      4.80 o
  14   3   0        0.48        7.41      5.21 o
  15   3   0        3.90        1.37      5.33 o
   0   4   0    15032.70    14807.88    169.66 o
   1   4   0     6720.44     6892.67     59.68 o
   2   4   0     1559.25     1666.61     16.41 o
   3   4   0        0.50        1.91      0.60 o
   4   4   0      537.70      617.58      6.43 o
   5   4   0       20.74       11.78      1.05 o
   6   4   0        3.30        0.02      0.95 o
   7   4   0      205.51      197.26      3.88 o
   8   4   0       11.17        5.31      2.05 o
   9   4   0      787.03      731.21     13.14 o
  10   4   0      292.77      290.69      8.28 o
  11   4   0       11.07       10.90      3.47 o
  12   4   0        5.98        8.90      4.64 o
  13   4   0       17.08       28.63      5.71 o
  14   4   0        1.15        7.03      5.30 o
  15   4   0        3.95        2.11      7.55 o
   1   5   0      812.57      794.66      7.92 o
   2   5   0     2297.10     2546.39     27.08 o
   3   5   0       56.93       61.95      1.88 o
   4   5   0     3268.98     3569.26     34.06 o
   5   5   0      403.82      400.70      6.15 o
   6   5   0        4.28        3.87      1.11 o
   7   5   0       28.30       28.73      1.90 o
   8   5   0      169.21      165.43      3.82 o
   9   5   0      136.76      130.86      5.57 o
  10   5   0      228.62      194.61      8.47 o
  11   5   0       55.30       62.63      5.76 o
  12   5   0        1.04       -0.96      4.23 o
  13   5   0       54.52       75.94      7.11 o
  14   5   0        7.16       11.53      5.27 o
   0   6   0     4458.09     4775.38     74.64 o
   1   6   0      563.85      549.22      5.95 o
   2   6   0     1254.15     1389.26     21.59 o
   3   6   0      416.78      371.66      7.43 o
   4   6   0        3.07        2.78      1.40 o
   5   6   0       94.28       93.80      3.39 o
   6   6   0       25.57       37.76      3.01 o
   7   6   0       59.15       62.99      3.84 o
   8   6   0      234.79      221.43      5.72 o
   9   6   0        4.27       12.10      3.62 o
  10   6   0       62.12       73.43      5.59 o
  11   6   0        0.16       -0.78      4.78 o
  12   6   0       10.98        5.32      4.42 o
  13   6   0        3.63        5.31      5.04 o
  14   6   0        0.18       -6.29      6.54 o
   1   7   0        3.54        8.90      1.11 o
   2   7   0        7.31       10.74      1.16 o
   3   7   0      324.33      356.92      5.45 o
   4   7   0     1052.01     1027.27     14.67 o
   5   7   0       92.56      106.18      3.24 o
   6   7   0       21.26       13.63      2.53 o
   7   7   0        6.14        7.57      2.75 o
   8   7   0       43.82       50.77      4.21 o
   9   7   0       29.94       24.94      4.10 o
  10   7   0       74.97       64.80      8.12 o
  11   7   0       81.87       94.14      9.64 o
  12   7   0        0.02       -2.83      5.40 o
  13   7   0       63.38       73.58     25.22 o
  14   7   0        3.68        0.63      6.31 o
   0   8   0       81.02       45.57      3.67 o
   1   8   0        0.01        0.98      1.28 o
   2   8   0     1572.43     1562.87     21.74 o
   3   8   0      281.48      292.80      5.08 o
   4   8   0      540.02      547.75      9.31 o
   5   8   0     1154.30     1135.78     16.59 o
   6   8   0        7.17        5.79      2.47 o
   7   8   0       15.18       15.21      2.82 o
   8   8   0        1.57       -2.39      2.39 o
   9   8   0       48.29       42.64      4.88 o
  10   8   0       68.37       74.52      6.04 o
  11   8   0      121.29      106.29     16.12 o
  12   8   0       17.29       19.27      6.70 o
  13   8   0        2.99        7.54      6.66 o
   1   9   0      150.66      147.57      4.01 o
   2   9   0       65.77       47.25      2.64 o
   3   9   0       93.65      105.67      3.80 o
   4   9   0        7.29       17.54      2.63 o
   5   9   0        7.99       15.74      3.41 o
   6   9   0        2.13       -0.70      2.72 o
   7   9   0       31.57       31.18      3.99 o
   8   9   0       24.00       26.83      5.11 o
   9   9   0        0.08        1.21      3.55 o
  10   9   0       72.54       73.73      7.31 o
  11   9   0        0.02        3.62      5.36 o
  12   9   0       31.72       25.25      7.11 o
  13   9   0        5.41       -1.44      6.09 o
   1  10   0        0.26        0.26      2.06 o
   2  10   0       51.82       40.41      3.37 o
   3  10   0      554.22      603.86      9.77 o
   4  10   0       46.85       53.93      3.86 o
   5  10   0       10.61        2.71      2.70 o
   6  10   0      110.44      127.25      5.99 o
   7  10   0       59.87       59.03      6.84 o
   8  10   0        3.71       -3.06      3.17 o
   9  10   0        8.17        8.48      4.63 o
  10  10   0        2.06       -1.16      4.62 o
  11  10   0       30.85       26.75      6.67 o
  12  10   0        4.18        5.67      6.27 o
   1  11   0       30.82       24.58      4.79 o
   2  11   0      605.78      633.27     12.25 o
   3  11   0      270.89      253.43      7.28 o
   4  11   0      251.44      229.68      7.56 o
   5  11   0       13.08       12.12      3.12 o
   6  11   0      273.82      267.82     10.46 o
   7  11   0       30.46       35.33      4.41 o
   8  11   0        9.19       16.43      4.11 o
   9  11   0        5.17        3.05      4.90 o
  10  11   0        3.90        5.43      4.99 o
  11  11   0        2.81       11.36      6.06 o
  12  11   0        6.48        7.90      6.44 o
   0  12   0      168.92      110.45      8.30 o
   1  12   0        4.08        6.38      4.47 o
   2  12   0      251.14      230.21      6.99 o
   3  12   0       17.59       11.04      3.05 o
   4  12   0       13.20        6.25      2.93 o
   5  12   0       88.91       92.80      6.00 o
   6  12   0       96.62      113.60      6.22 o
   7  12   0        0.23        5.35      3.62 o
   8  12   0       59.52       73.71      6.86 o
   9  12   0        9.75        4.55     10.69 o
  10  12   0        2.62        2.51      5.21 o
  11  12   0        5.53        9.90      6.36 o
   1  13   0       36.82       52.35      6.70 o
   2  13   0      162.80      146.84     10.21 o
   3  13   0        6.44       13.25      3.10 o
   4  13   0        3.57        8.21      3.10 o
   5  13   0       66.31       85.84      5.41 o
   6  13   0       43.99       37.18      4.63 o
   7  13   0        0.44       -2.08      4.22 o
   8  13   0        2.00        0.97      4.52 o
   9  13   0        0.73       -8.31      9.74 o
  10  13   0        1.22        1.09      5.91 o
   0  14   0       14.36        5.11      4.47 o
   1  14   0        3.22        0.96      3.14 o
   2  14   0        8.74        2.87      4.79 o
   3  14   0        0.14       -0.67      2.79 o
   4  14   0        0.08       -1.06      3.10 o
   5  14   0       13.80       20.35      4.07 o
   6  14   0        2.70        3.62      4.36 o
   7  14   0        4.12        9.22      6.38 o
   8  14   0        5.46        6.67      4.99 o
   9  14   0       13.65        9.26      5.82 o
   1  15   0       75.29       99.91      8.62 o
   2  15   0        5.07        9.26      5.75 o
   3  15   0        0.57       -4.15      5.75 o
   4  15   0       10.30        5.72      3.55 o
   5  15   0        6.53        6.47      6.86 o
   6  15   0        2.07        2.51      4.60 o
   7  15   0       45.00       56.13      6.67 o
   8  15   0        1.49       -0.42      5.29 o
   2  16   0        2.75        0.00      6.06 o
   3  16   0        0.33       12.13      6.38 o
   4  16   0        0.41       -3.83      6.38 o
   5  16   0        0.21        0.96      7.02 o
   6  16   0        2.75        6.06      7.98 o
   4  17   0        1.84        4.15      7.66 o
 -15   1   1       11.78       13.54      5.89 o
 -14   1   1        6.63        9.22      4.56 o
 -13   1   1       44.41       62.16      5.51 o
 -12   1   1        6.21        5.80      3.47 o
 -11   1   1      353.91      354.30      9.44 o
 -10   1   1       50.92       51.23      4.42 o
  -9   1   1       55.93       52.38      3.75 o
  -8   1   1      489.83      487.45      8.56 o
  -7   1   1      935.43      930.03     11.35 o
  -6   1   1     1552.02     1622.60     17.28 o
  -5   1   1       51.97       64.40      2.02 o
  -4   1   1      461.49      498.97      5.65 o
  -3   1   1     1566.58     1564.52     13.41 o
  -2   1   1       20.62       29.86      0.79 o
  -1   1   1      653.76      642.01     14.40 o
   0   1   1      202.61      145.05      4.18 o
   1   1   1       12.10        2.13      2.08 o
   2   1   1     5443.56     5346.22     63.49 o
   3   1   1     4558.71     4681.40     48.26 o
   4   1   1      968.56     1166.68     13.52 o
   5   1   1      279.36      287.48      4.61 o
   6   1   1       50.78       42.35      2.69 o
   7   1   1       10.73       13.65      2.13 o
   8   1   1      490.38      460.59      8.28 o
   9   1   1      892.97      915.85     15.39 o
  10   1   1      308.79      323.61      8.68 o
  11   1   1       15.97       20.02      3.81 o
  12   1   1        0.24        1.39      3.51 o
  13   1   1        5.85        8.87      4.37 o
  14   1   1       22.70       38.70      6.04 o
  15   1   1        4.72       -0.42      7.92 o
 -15   2   1        1.46        3.27      5.27 o
 -14   2   1       20.87       35.54      6.52 o
 -13   2   1      133.99      167.52      7.92 o
 -12   2   1      149.53      157.30      6.98 o
 -11   2   1       12.87       15.26      3.34 o
 -10   2   1        1.14        3.60      2.71 o
  -9   2   1       29.52       26.87      2.81 o
  -8   2   1       21.94       20.54      2.33 o
  -7   2   1      200.05      205.76      4.69 o
  -6   2   1      702.52      787.88      9.62 o
  -5   2   1     1269.62     1339.47     13.12 o
  -4   2   1     1669.42     1762.67     16.34 o
  -3   2   1      284.57      271.88      3.10 o
  -2   2   1     1443.39     1557.80     11.58 o
  -1   2   1      361.15      391.26      4.59 o
   0   2   1      486.16      461.46      3.74 o
   1   2   1    18264.93    17760.55    154.75 o
   2   2   1     2080.05     2054.11     25.43 o
   3   2   1     1013.79      972.74      9.98 o
   4   2   1      666.64      753.23      8.27 o
   5   2   1      807.18      851.28     10.75 o
   6   2   1       39.68       43.48      1.97 o
   7   2   1       81.11      111.53      4.44 o
   8   2   1      303.96      323.32      6.65 o
   9   2   1      130.32      124.59      8.51 o
  10   2   1       10.06       12.19      3.13 o
  11   2   1       13.55       15.33      3.45 o
  12   2   1       35.31       37.87      4.46 o
  13   2   1        0.89       -2.97      3.55 o
  14   2   1      127.08      139.36     11.41 o
  15   2   1        3.20        8.92      7.60 o
 -15   3   1       13.50       11.74      5.99 o
 -14   3   1       11.23       13.10      5.21 o
 -13   3   1        0.13       -0.27      4.88 o
 -12   3   1        0.25       -3.96      3.96 o
 -11   3   1       11.78       10.81      3.35 o
 -10   3   1       10.20       11.87      3.11 o
  -9   3   1       68.87       70.78      3.06 o
  -8   3   1      301.89      293.37      5.25 o
  -7   3   1        2.26       -0.04      1.17 o
  -6   3   1       70.53       72.02      2.21 o
  -5   3   1        3.15        0.04      0.84 o
  -4   3   1     1547.32     1760.03     15.12 o
  -3   3   1       42.90       42.44      1.16 o
  -2   3   1       49.96       73.41      1.40 o
  -1   3   1    33230.66    31008.76    284.50 o
   0   3   1    25987.33    24380.07    221.54 o
   1   3   1    12291.42    12332.16     99.95 o
   2   3   1       28.43       39.34      1.20 o
   3   3   1        0.20        1.12      0.66 o
   4   3   1     7694.90     8264.91     76.57 o
   5   3   1      242.33      229.45      3.59 o
   6   3   1     1107.79     1102.45     11.31 o
   7   3   1      138.25      125.35      3.05 o
   8   3   1      334.96      347.38      5.62 o
   9   3   1     1234.41     1230.30     16.64 o
  10   3   1        3.75        5.29      3.04 o
  11   3   1       81.15       74.88      5.08 o
  12   3   1      121.01      127.46      6.58 o
  13   3   1        2.14       -2.86      5.57 o
  14   3   1        0.90        1.59      4.97 o
  15   3   1        0.02       -5.91      6.06 o
 -15   4   1       58.51       62.43      7.54 o
 -14   4   1        5.19        2.87      5.16 o
 -13   4   1       26.41       26.51      5.59 o
 -12   4   1      200.57      206.14     10.17 o
 -11   4   1       62.34       63.77      6.15 o
 -10   4   1      236.32      253.45      7.64 o
  -9   4   1      241.99      239.99      5.09 o
  -8   4   1       46.92       56.82      2.50 o
  -7   4   1      205.97      208.62      4.08 o
  -6   4   1      227.80      281.40      4.08 o
  -5   4   1       27.92       19.64      1.12 o
  -4   4   1     5799.53     6132.83     49.37 o
  -3   4   1      265.39      239.30      3.48 o
  -2   4   1     2083.85     2390.90     19.88 o
  -1   4   1     7212.71     7821.92     72.94 o
   0   4   1     5728.09     5940.14     55.58 o
   1   4   1      246.72      245.05      4.27 o
   2   4   1      953.51      948.08      9.17 o
   3   4   1        5.40        6.38      0.88 o
   4   4   1     1629.26     1794.57     19.94 o
   5   4   1     1374.08     1477.09     15.16 o
   6   4   1       60.77       49.79      1.82 o
   7   4   1      489.54      484.44      6.56 o
   8   4   1       55.69       42.42      2.09 o
   9   4   1        2.10        5.79      2.89 o
  10   4   1      110.93      132.00      7.65 o
  11   4   1        1.72        3.88      3.24 o
  12   4   1       59.44       62.26      6.20 o
  13   4   1       24.10       27.96      5.75 o
  14   4   1        4.27        8.70      6.57 o
 -14   5   1        0.07       -4.68      4.83 o
 -13   5   1        7.20       10.00      5.16 o
 -12   5   1       28.01       22.66      4.98 o
 -11   5   1       81.88       76.67      9.34 o
 -10   5   1      282.55      264.69      9.46 o
  -9   5   1       35.07       38.13      2.92 o
  -8   5   1       80.61       66.73      2.61 o
  -7   5   1       13.58       10.24      1.47 o
  -6   5   1      172.21      163.67      2.98 o
  -5   5   1     1955.36     1974.45     18.44 o
  -4   5   1      147.43      209.81      3.59 o
  -3   5   1      575.11      683.72      7.08 o
  -2   5   1     1968.33     2068.28     18.72 o
  -1   5   1     1224.88     1134.35     11.59 o
   0   5   1      749.78      612.92      5.58 o
   1   5   1     2798.17     2759.55     21.75 o
   2   5   1      581.60      616.62      6.35 o
   3   5   1        3.22        1.48      1.03 o
   4   5   1     2265.19     2091.20     23.39 o
   5   5   1      485.22      548.85     11.74 o
   6   5   1      243.36      228.68      4.90 o
   7   5   1      340.91      343.57      6.09 o
   8   5   1       17.44       11.93      1.90 o
   9   5   1        0.80        1.00      2.63 o
  10   5   1      811.20      792.99     17.32 o
  11   5   1        1.24       -1.70      3.69 o
  12   5   1       45.04       46.35      5.89 o
  13   5   1       88.49       88.13      7.89 o
  14   5   1        2.16        6.37      5.45 o
 -14   6   1        5.46       -1.09      7.98 o
 -13   6   1        7.19       17.25      5.39 o
 -12   6   1        7.73        5.06      4.53 o
 -11   6   1        1.54        0.54      3.74 o
 -10   6   1       39.63       48.82      5.04 o
  -9   6   1      194.84      168.69      7.31 o
  -8   6   1       12.12       12.20      2.36 o
  -7   6   1      511.87      479.18      8.24 o
  -6   6   1      165.83      184.47      3.55 o
  -5   6   1      192.35      196.78      3.87 o
  -4   6   1      179.94      178.59      3.16 o
  -3   6   1      917.74      884.43      8.48 o
  -2   6   1     1415.98     1556.78     14.72 o
  -1   6   1       97.02      114.08      3.11 o
   0   6   1     1054.75     1201.67     17.02 o
   1   6   1        0.35       -0.90      0.90 o
   2   6   1      426.53      412.02      6.15 o
   3   6   1      141.22      176.30      4.19 o
   4   6   1      185.00      171.37      4.30 o
   5   6   1      136.93      118.55      3.74 o
   6   6   1       90.91       90.42      3.73 o
   7   6   1      130.94      128.67      5.86 o
   8   6   1        7.39       16.71      2.79 o
   9   6   1      116.82      123.65      7.65 o
  10   6   1       24.98       23.57      5.43 o
  11   6   1       56.66       58.78      5.87 o
  12   6   1       83.49       70.56      6.57 o
  13   6   1        2.64        4.93      6.13 o
  14   6   1        8.08        6.22     11.33 o
 -14   7   1       13.13       11.94     16.44 o
 -13   7   1       16.37       14.40      6.63 o
 -12   7   1        7.01        9.92      5.82 o
 -11   7   1       46.29       40.71      5.15 o
 -10   7   1      111.93      120.72     10.02 o
  -9   7   1        1.75       -1.17      3.25 o
  -8   7   1        1.77       -0.89      2.11 o
  -7   7   1       78.90       80.70      3.78 o
  -6   7   1      619.76      574.87      9.76 o
  -5   7   1      480.23      443.04      6.15 o
  -4   7   1       59.50       65.12      2.36 o
  -3   7   1      403.09      447.92      5.51 o
  -2   7   1     1311.66     1430.91     14.96 o
  -1   7   1      882.94      861.70      8.43 o
   0   7   1       42.38       26.72      1.52 o
   1   7   1        2.75        9.28      1.19 o
   2   7   1      369.03      354.45      4.51 o
   3   7   1       13.86       14.10      1.70 o
   4   7   1     2163.54     2189.91     27.94 o
   5   7   1      859.73      901.54     11.93 o
   6   7   1        1.92       -2.67      2.67 o
   7   7   1       29.48       24.34      3.76 o
   8   7   1        9.70        3.45      3.30 o
   9   7   1        9.42        5.29      3.56 o
  10   7   1        3.03        2.69      4.33 o
  11   7   1       46.28       44.62     17.24 o
  12   7   1        0.13        6.70      5.98 o
  13   7   1        4.80        3.66      6.20 o
  14   7   1        4.40       -2.59      6.20 o
 -13   8   1       17.36       30.36      7.54 o
 -12   8   1       39.49       52.25     11.81 o
 -11   8   1       16.32       19.32      5.95 o
 -10   8   1       63.06       54.22      6.50 o
  -9   8   1       30.60       31.39      4.28 o
  -8   8   1        9.61        2.97      2.68 o
  -7   8   1        2.00       -1.41      2.27 o
  -6   8   1      376.93      383.56      8.28 o
  -5   8   1      312.30      325.02      7.05 o
  -4   8   1       74.38       78.72      2.69 o
  -3   8   1        0.07       -0.95      1.08 o
  -2   8   1     1228.53     1357.35     13.38 o
  -1   8   1      198.33      238.17      3.98 o
   0   8   1       20.67        9.70      1.32 o
   1   8   1      186.99      169.05      3.14 o
   2   8   1      517.98      542.31      7.01 o
   3   8   1      164.99      137.01      2.50 o
   4   8   1       78.97       91.67      3.90 o
   5   8   1     1476.81     1448.50     20.30 o
   6   8   1      262.64      294.59      7.87 o
   7   8   1        9.51        6.63      2.62 o
   8   8   1        2.35       -0.43      3.18 o
   9   8   1        0.52        1.06      3.32 o
  10   8   1        0.03       -0.90      3.89 o
  11   8   1        1.55        6.68      6.22 o
  12   8   1       12.08       21.82      6.76 o
  13   8   1        8.04        5.59      6.31 o
 -13   9   1       13.96       14.26      6.95 o
 -12   9   1       19.19        9.81      6.13 o
 -11   9   1        6.77       11.62      6.38 o
 -10   9   1       25.35       29.76      5.90 o
  -9   9   1       27.05       29.91      4.45 o
  -8   9   1        0.31        0.81      3.09 o
  -7   9   1      106.83      101.11      7.43 o
  -6   9   1        1.97       -0.13      2.67 o
  -5   9   1     1083.65     1089.84     18.85 o
  -4   9   1      354.99      330.20      6.37 o
  -3   9   1      386.28      420.31      6.73 o
  -2   9   1      245.47      235.16      4.57 o
  -1   9   1      215.09      232.83      4.19 o
   0   9   1       58.31       41.45      2.14 o
   1   9   1      258.70      274.87      5.93 o
   2   9   1        0.17       -0.20      1.32 o
   3   9   1       23.66       27.23      1.67 o
   4   9   1     3238.96     3044.88     38.19 o
   5   9   1      466.24      455.68     17.56 o
   6   9   1        8.22        7.50      2.93 o
   7   9   1       37.91       31.40      4.10 o
   8   9   1       17.51        3.03      3.52 o
   9   9   1       74.50       70.52      8.21 o
  10   9   1       61.94       65.30      7.31 o
  11   9   1       87.71       96.57      8.77 o
  12   9   1        0.05       -1.97      5.75 o
  13   9   1        9.49        9.83     11.01 o
 -12  10   1       29.73       36.17      7.44 o
 -11  10   1       33.06       52.39      7.36 o
 -10  10   1        0.13       -1.25      4.68 o
  -9  10   1        8.99        5.99      3.89 o
  -8  10   1       45.46       39.30      6.03 o
  -7  10   1       91.86       86.57      5.36 o
  -6  10   1        7.57       12.24      3.13 o
  -5  10   1       34.95       43.90      3.75 o
  -4  10   1       61.57       60.25      3.01 o
  -3  10   1      406.66      409.46      7.74 o
  -2  10   1      109.78      107.70      4.39 o
  -1  10   1        8.48        6.13      2.77 o
   0  10   1      497.45      501.01     11.48 o
   1  10   1      519.42      533.23      8.11 o
   2  10   1      676.25      634.81      9.17 o
   3  10   1        8.23        6.39      1.85 o
   4  10   1       49.29       51.27      4.42 o
   5  10   1       26.45       31.07      3.64 o
   6  10   1       67.76       68.35      4.79 o
   7  10   1       31.30       27.21      4.08 o
   8  10   1        1.58       -1.89      3.69 o
   9  10   1       34.16       38.28      8.62 o
  10  10   1        6.49        5.72      5.36 o
  11  10   1        0.09       -5.18      5.18 o
  12  10   1       19.67       24.50      7.21 o
 -12  11   1       11.16       13.73      6.86 o
 -11  11   1       54.64       56.55      9.90 o
 -10  11   1        3.90        9.36      6.54 o
  -9  11   1        0.59        1.57      4.36 o
  -8  11   1       22.00       18.16      3.94 o
  -7  11   1        3.66       -3.05      3.05 o
  -6  11   1        7.60        7.08      3.09 o
  -5  11   1      221.80      227.88     11.43 o
  -4  11   1        8.22        2.65      2.48 o
  -3  11   1       53.26       45.70      4.28 o
  -2  11   1        7.48        7.96      2.56 o
  -1  11   1      186.04      151.30      9.58 o
   0  11   1        0.08        6.65      2.45 o
   1  11   1      181.06      164.44      6.32 o
   2  11   1      263.91      256.91      8.79 o
   3  11   1       27.36       21.80      3.25 o
   4  11   1       15.14       18.32      3.16 o
   5  11   1        3.05        2.21      2.96 o
   6  11   1       13.25       10.44      3.50 o
   7  11   1        0.09        0.56      3.42 o
   8  11   1        3.52        3.51      3.77 o
   9  11   1       38.77       55.43      6.59 o
  10  11   1        6.99       12.94      5.90 o
  11  11   1        0.08        5.04      5.63 o
 -11  12   1        5.75       -2.65      5.73 o
 -10  12   1       22.88       23.13      6.29 o
  -9  12   1        0.02       -4.10      5.27 o
  -8  12   1        1.72        3.14      7.66 o
  -7  12   1       62.88       61.95      6.70 o
  -6  12   1        1.07        1.32      3.36 o
  -5  12   1       78.53       87.49      5.80 o
  -4  12   1        7.19        9.75      2.81 o
  -3  12   1       63.90       52.86      3.77 o
  -2  12   1       11.61       15.53      2.88 o
  -1  12   1      165.26      151.30      9.90 o
   0  12   1      667.19      612.88     19.15 o
   1  12   1       99.67      113.00      8.30 o
   2  12   1       29.45       37.03      5.04 o
   3  12   1        1.79        3.90      2.69 o
   4  12   1       14.30        3.94      2.96 o
   5  12   1       81.18       90.34      5.37 o
   6  12   1       13.99       27.33      4.33 o
   7  12   1        0.21       -1.80      3.35 o
   8  12   1       44.75       57.00      9.42 o
   9  12   1        3.35       10.87      5.13 o
  10  12   1        2.36        3.69      5.59 o
  11  12   1        5.46        0.78      5.90 o
 -10  13   1        4.64        1.24      5.67 o
  -9  13   1        0.62       -4.60      4.60 o
  -8  13   1        0.10       -1.07      9.42 o
  -7  13   1        0.34       -2.50      4.60 o
  -6  13   1        1.00        2.09      4.63 o
  -5  13   1        1.75        6.97      3.18 o
  -4  13   1       17.57       25.92      3.53 o
  -3  13   1       23.23       16.72      3.20 o
  -2  13   1       24.41       34.47      6.38 o
  -1  13   1        3.61        0.90      2.68 o
   0  13   1        1.55        3.63      2.91 o
   1  13   1        3.82       -0.96      4.15 o
   2  13   1       89.76       79.10      5.19 o
   3  13   1        2.38        1.44      2.81 o
   4  13   1        0.60       -2.79      2.79 o
   5  13   1        4.81        2.53      3.41 o
   6  13   1       70.50       82.00      5.72 o
   7  13   1        2.41       -0.92      4.22 o
   8  13   1        5.02       -2.61      4.83 o
   9  13   1        4.18        1.32      8.30 o
  10  13   1        0.71       -1.60      5.42 o
  -9  14   1       24.04       24.94      6.26 o
  -8  14   1       20.45       25.09     10.37 o
  -7  14   1        2.20        7.31      4.66 o
  -6  14   1       74.60      114.00      6.36 o
  -5  14   1       56.20       54.78      5.01 o
  -4  14   1        0.71        3.09      3.15 o
  -3  14   1        4.43        5.28      4.29 o
  -2  14   1        6.45        0.32      5.43 o
  -1  14   1       79.46       98.63      8.62 o
   0  14   1        3.78       -2.27      3.19 o
   1  14   1        8.57        0.64      4.47 o
   2  14   1       15.39       -0.64      5.11 o
   3  14   1        2.02        1.70      3.06 o
   4  14   1       13.77       11.63      3.94 o
   5  14   1      102.07      102.46      6.47 o
   6  14   1        0.44        2.67      4.27 o
   7  14   1       29.68       29.16      5.67 o
   8  14   1        5.51        8.13      5.36 o
   9  14   1        7.49       11.41      5.83 o
  -8  15   1        0.00        3.51      8.94 o
  -7  15   1       13.60       10.53      8.62 o
  -6  15   1       16.13       22.03      8.30 o
  -5  15   1        2.11       -5.43      6.70 o
  -4  15   1        5.71       -0.96      6.06 o
  -3  15   1        1.76        0.32      5.75 o
  -2  15   1       11.68       16.92      6.38 o
  -1  15   1       46.53       48.84      7.34 o
   0  15   1        3.16       -2.55      4.79 o
   1  15   1       23.12       14.59      6.22 o
   2  15   1       37.44       59.05      7.66 o
   3  15   1        8.33       11.81      5.75 o
   4  15   1        1.64        1.96      3.39 o
   5  15   1        0.25       -1.98      4.13 o
   6  15   1       22.27       20.79      5.29 o
   7  15   1        1.03       -0.67      4.99 o
   8  15   1        0.05        5.19     10.06 o
  -6  16   1        1.29        0.32      7.66 o
  -5  16   1        0.02        0.00      7.02 o
  -4  16   1        5.64       -3.83      6.38 o
  -3  16   1        4.77        0.00      6.70 o
  -2  16   1        5.92        6.38      6.38 o
  -1  16   1       16.89       24.58      7.02 o
   3  16   1        8.22       15.32      7.02 o
   4  16   1        4.88       -6.06      6.06 o
   5  16   1        2.90        7.66      7.34 o
   6  16   1        1.24        4.15      7.66 o
  -4  17   1        2.07       -7.02      7.02 o
  -3  17   1        0.17       -3.83      7.02 o
 -15   0   2       33.99       14.36     10.53 o
 -14   0   2       25.75       48.49      7.81 o
 -13   0   2       39.48       45.18      7.18 o
 -12   0   2      256.18      248.89     11.73 o
 -11   0   2       13.22       13.74      4.95 o
 -10   0   2       69.32       69.17      7.66 o
  -9   0   2      231.33      204.30      9.09 o
  -8   0   2      674.98      653.75     16.13 o
  -7   0   2      798.58      779.78     14.12 o
  -6   0   2       12.95       38.45      2.33 o
  -5   0   2      495.76      575.56      8.85 o
  -4   0   2        3.24       -0.85      0.85 o
  -3   0   2       42.14       22.72      1.68 o
  -2   0   2      969.69     1048.07     12.85 o
   0   0   2    31332.18    17569.02    626.84 o
   1   0   2        3.14        1.64      0.67 o
   2   0   2     3690.37     3717.82     48.98 o
   3   0   2     4024.47     4460.77     73.46 o
   4   0   2     5182.70     5238.25     86.54 o
   5   0   2     3191.13     3330.30     57.09 o
   6   0   2      234.26      273.46      9.31 o
   7   0   2      159.70      180.14      7.27 o
   8   0   2     7130.19     7114.65    105.15 o
   9   0   2      681.92      731.26     18.94 o
  10   0   2      916.79      875.69     32.40 o
  11   0   2        1.87        2.55      4.51 o
  12   0   2        2.39        1.35      7.50 o
  13   0   2      114.47      122.49      9.64 o
  14   0   2       45.34       58.38     18.19 o
  15   0   2        1.46       -1.14      6.43 o
 -15   1   2        3.65        3.38      5.40 o
 -14   1   2       89.43       87.71      7.42 o
 -13   1   2       16.95       17.53      4.28 o
 -12   1   2       81.64       74.64      5.22 o
 -11   1   2      418.88      417.26     10.22 o
 -10   1   2       92.71       78.31      6.67 o
  -9   1   2      196.50      192.01      7.92 o
  -8   1   2     1065.66     1067.92     14.38 o
  -7   1   2        6.33        1.42      1.34 o
  -6   1   2       99.50       78.39      2.43 o
  -5   1   2     4354.98     4612.87     37.96 o
  -4   1   2      311.51      351.90      4.13 o
  -3   1   2     1788.15     1747.61     14.88 o
  -2   1   2      432.52      534.31      5.77 o
  -1   1   2     4490.17     4541.31     52.16 o
   0   1   2     3187.25     3163.69     33.55 o
   1   1   2    12380.35    12214.34     92.19 o
   2   1   2       10.14        5.43      0.80 o
   3   1   2        3.75        3.96      2.06 o
   4   1   2       91.36      112.65      3.30 o
   5   1   2      111.04      118.37      3.23 o
   6   1   2      910.00      934.10     11.14 o
   7   1   2        2.39        2.48      1.44 o
   8   1   2       17.00       19.17      2.68 o
   9   1   2        5.50       16.73      3.46 o
  10   1   2      255.85      252.40      7.70 o
  11   1   2       35.60       37.44      4.17 o
  12   1   2       76.91       71.85      5.52 o
  13   1   2       77.98       88.61      6.30 o
  14   1   2        4.04        1.18      4.42 o
  15   1   2       13.15       14.89      6.06 o
 -15   2   2        9.68       22.88      6.17 o
 -14   2   2        5.77        4.32      5.61 o
 -13   2   2        6.96        4.35      4.73 o
 -12   2   2        4.04        3.57      3.46 o
 -11   2   2       76.42       70.48      4.72 o
 -10   2   2       34.67       28.38      3.46 o
  -9   2   2      208.22      180.57      5.26 o
  -8   2   2        0.02       -1.79      1.79 o
  -7   2   2      651.81      635.29      8.50 o
  -6   2   2      377.91      467.98      6.10 o
  -5   2   2     1752.92     2013.74     18.84 o
  -4   2   2       39.37       27.79      1.45 o
  -3   2   2     4753.23     4827.99     36.67 o
  -2   2   2     1050.46     1122.83      9.14 o
  -1   2   2    16437.75    15972.68    129.47 o
   0   2   2     8751.81     8842.76     61.21 o
   1   2   2     3836.81     3834.71     26.70 o
   2   2   2    10959.91    10911.07    101.42 o
   3   2   2       10.27        9.31      1.15 o
   4   2   2      342.42      282.64      4.64 o
   5   2   2     1586.35     1716.82     19.53 o
   6   2   2       65.61       61.42      1.89 o
   7   2   2      520.78      514.35      8.29 o
   8   2   2       30.03       30.18      2.72 o
   9   2   2      729.25      660.52     10.99 o
  10   2   2       44.91       45.22      4.13 o
  11   2   2        5.76        4.47      3.22 o
  12   2   2        0.49       -2.33      3.27 o
  13   2   2        0.01       -3.58      3.78 o
  14   2   2       15.68       12.40      5.46 o
  15   2   2        0.21        5.48      5.59 o
 -15   3   2        4.35       -2.68      7.48 o
 -14   3   2        2.15       -0.92      4.70 o
 -13   3   2        0.50       -3.92      4.33 o
 -12   3   2       12.41       19.66      4.47 o
 -11   3   2       24.91       29.12      3.83 o
 -10   3   2       99.10       93.30      4.12 o
  -9   3   2       27.97       15.65      2.78 o
  -8   3   2        2.77       -1.43      1.43 o
  -7   3   2       43.56       28.18      2.22 o
  -6   3   2      191.80      197.85      3.70 o
  -5   3   2      659.63      831.38      8.16 o
  -4   3   2      127.07      125.06      2.22 o
  -3   3   2     1229.53     1113.84      9.85 o
  -2   3   2     4004.11     4152.92     33.64 o
  -1   3   2    10934.54    11157.39    137.27 o
   0   3   2      249.94      263.04      2.34 o
   1   3   2      957.60     1035.37      9.79 o
   2   3   2        3.39        2.95      0.65 o
   3   3   2     1449.71     1606.70     15.95 o
   4   3   2     5839.28     6205.03     64.04 o
   5   3   2       98.46      128.94      3.17 o
   6   3   2       12.55        6.02      1.41 o
   7   3   2        0.41        3.70      1.62 o
   8   3   2      312.77      304.31      6.51 o
   9   3   2      158.16      172.00      8.01 o
  10   3   2        2.11        5.86      3.17 o
  11   3   2       73.15       62.09      4.83 o
  12   3   2        1.80        1.53      3.70 o
  13   3   2        0.60        1.85      6.15 o
  14   3   2        0.09        2.80      5.27 o
 -15   4   2        0.05        1.94      5.51 o
 -14   4   2        1.47        0.47      4.68 o
 -13   4   2        1.01       -1.38      4.24 o
 -12   4   2       79.51       85.76     11.26 o
 -11   4   2       26.07       23.17      5.67 o
 -10   4   2       61.57       39.24      3.89 o
  -9   4   2      177.86      179.02      4.46 o
  -8   4   2        4.85        4.10      1.58 o
  -7   4   2        0.41       -1.47      1.75 o
  -6   4   2      161.30      168.25      3.14 o
  -5   4   2        0.14       -0.58      0.97 o
  -4   4   2      240.90      234.57      3.23 o
  -3   4   2        9.97       16.87      0.75 o
  -2   4   2     2111.43     2293.97     20.50 o
  -1   4   2      145.28      189.97      3.05 o
   0   4   2      175.66      164.03      1.90 o
   1   4   2      224.19      271.14      2.85 o
   2   4   2      570.25      618.88      6.42 o
   3   4   2       28.05       23.05      2.17 o
   4   4   2       13.87       15.38      6.42 o
   5   4   2        2.16       11.94      1.20 o
   6   4   2        0.64        1.93      1.37 o
   7   4   2       30.40       22.91      2.04 o
   8   4   2      216.74      217.85      8.79 o
   9   4   2       91.78       64.60      6.59 o
  10   4   2        2.47        2.96      3.13 o
  11   4   2       52.07       41.80      4.93 o
  12   4   2        9.54        6.73      4.47 o
  13   4   2        2.64        0.48      4.84 o
  14   4   2        4.67       -0.76      4.95 o
 -14   5   2       56.56       59.63     11.42 o
 -13   5   2        7.50        3.94      4.78 o
 -12   5   2        6.80       10.63      4.47 o
 -11   5   2      118.47      133.86      7.30 o
 -10   5   2       67.09       68.61      5.47 o
  -9   5   2        3.69        3.80      2.26 o
  -8   5   2      339.59      335.77      5.73 o
  -7   5   2        5.20        1.58      1.18 o
  -6   5   2       12.79       15.38      1.30 o
  -5   5   2        4.11        1.15      0.99 o
  -4   5   2       46.83       59.92      1.71 o
  -3   5   2      466.06      530.42      5.86 o
  -2   5   2     3323.40     3611.37     37.55 o
  -1   5   2     1051.67     1122.93     11.85 o
   0   5   2     2000.07     2209.03     18.69 o
   1   5   2      909.98      961.99      8.77 o
   2   5   2        0.59       -0.47      0.66 o
   3   5   2      111.37      140.55      3.71 o
   4   5   2     1126.56     1248.59     14.13 o
   5   5   2      188.55      177.59      5.80 o
   6   5   2      198.41      200.17      5.94 o
   7   5   2       34.98       24.86      1.85 o
   8   5   2        2.58       -0.32      2.27 o
   9   5   2      130.04      135.31      5.79 o
  10   5   2       15.71       17.83      4.45 o
  11   5   2       14.64       10.37      4.31 o
  12   5   2       42.39       50.16      6.02 o
  13   5   2        0.75        5.32      5.04 o
  14   5   2        1.56       10.79      6.76 o
 -14   6   2        0.49        0.00      6.32 o
 -13   6   2        7.77        6.18      4.85 o
 -12   6   2       20.90       12.72      4.91 o
 -11   6   2        0.38       -4.53      4.53 o
 -10   6   2       92.76       98.56      6.20 o
  -9   6   2       30.49       23.60      2.82 o
  -8   6   2        7.23        7.44      2.20 o
  -7   6   2      199.82      198.40      5.35 o
  -6   6   2      204.38      191.75      7.33 o
  -5   6   2       42.38       44.68      2.07 o
  -4   6   2       13.51        8.04      1.24 o
  -3   6   2     1878.24     1990.94     17.21 o
  -2   6   2      221.75      217.50      3.54 o
  -1   6   2     1518.47     1514.06     21.17 o
   0   6   2      673.57      735.38      8.36 o
   1   6   2       44.13       36.17      1.32 o
   2   6   2      579.26      585.96      5.50 o
   3   6   2        1.12        2.57      1.40 o
   4   6   2      234.58      217.42      4.51 o
   5   6   2      382.40      367.72      9.07 o
   6   6   2       32.29       28.73      2.43 o
   7   6   2      114.10       92.65      3.79 o
   8   6   2      335.78      326.00      8.23 o
   9   6   2       17.71       17.03      3.96 o
  10   6   2      500.06      484.84     13.26 o
  11   6   2        0.02        0.73      4.14 o
  12   6   2       72.34       70.13      9.13 o
  13   6   2        9.07        7.50      6.55 o
  14   6   2       10.83        6.35     10.06 o
 -14   7   2        5.75       11.52     11.97 o
 -13   7   2       14.70       27.35      7.82 o
 -12   7   2       97.16      113.60      7.55 o
 -11   7   2        0.04        2.99      4.05 o
 -10   7   2       23.93       21.96      4.36 o
  -9   7   2       69.59       83.04      5.44 o
  -8   7   2      109.77      103.22      4.41 o
  -7   7   2      127.54      119.53      6.02 o
  -6   7   2      396.56      421.09      6.75 o
  -5   7   2       89.67       81.02      2.79 o
  -4   7   2        5.12        9.54      1.38 o
  -3   7   2     2939.26     2969.93     25.07 o
  -2   7   2      456.85      448.90      5.72 o
  -1   7   2      582.63      568.92      7.40 o
   0   7   2      443.11      495.12      5.55 o
   1   7   2      151.25      139.10      2.66 o
   2   7   2       36.50       53.28      1.78 o
   3   7   2      110.13      107.87      6.10 o
   4   7   2      621.34      592.08      8.84 o
   5   7   2      357.12      388.12      6.79 o
   6   7   2      270.09      293.66      6.51 o
   7   7   2      116.07      110.67      4.98 o
   8   7   2       27.75       34.95      3.66 o
   9   7   2        0.15       -2.50      2.50 o
  10   7   2       47.55       47.89      4.69 o
  11   7   2       16.12        8.75      5.59 o
  12   7   2       16.14       23.38      6.63 o
  13   7   2       28.20       34.00      7.89 o
 -13   8   2        0.28       -3.01     11.33 o
 -12   8   2        4.98        6.42      5.67 o
 -11   8   2       12.90       15.70     10.53 o
 -10   8   2       35.17       34.36      5.86 o
  -9   8   2       51.78       42.48      4.53 o
  -8   8   2        2.77       -1.61      2.24 o
  -7   8   2      420.61      442.84     10.80 o
  -6   8   2      266.16      279.33      5.00 o
  -5   8   2       45.02       44.26      2.11 o
  -4   8   2        0.19        0.16      1.32 o
  -3   8   2      587.34      619.96      7.05 o
  -2   8   2      708.23      701.25      8.35 o
  -1   8   2      407.92      437.96      5.70 o
   0   8   2       15.10       18.70      1.31 o
   1   8   2       87.57       98.20      2.64 o
   2   8   2      774.00      769.98     10.52 o
   3   8   2       41.86       48.48      2.61 o
   4   8   2      157.15      152.01      4.79 o
   5   8   2     1095.11     1097.75     16.54 o
   6   8   2       92.88       95.21      4.38 o
   7   8   2       85.89       93.58      5.43 o
   8   8   2        3.99       -0.38      3.12 o
   9   8   2       15.14       19.17      4.30 o
  10   8   2       15.70       11.96      4.45 o
  11   8   2        3.78        4.63      5.42 o
  12   8   2       59.71       61.90      8.41 o
  13   8   2        6.57       13.35      6.95 o
 -13   9   2        1.57        2.14      6.54 o
 -12   9   2       31.11       35.75      7.13 o
 -11   9   2        0.93        0.09      5.13 o
 -10   9   2       45.57       47.34      5.30 o
  -9   9   2       44.93       40.10      4.74 o
  -8   9   2       59.16       47.64      4.60 o
  -7   9   2       13.47       12.20      3.41 o
  -6   9   2        0.14       -0.02      2.71 o
  -5   9   2      163.33      168.24      5.81 o
  -4   9   2        9.28       15.40      1.84 o
  -3   9   2      186.97      187.08      4.79 o
  -2   9   2       20.60       15.23      1.34 o
  -1   9   2      350.83      331.54      5.08 o
   0   9   2      198.28      206.18      4.43 o
   1   9   2        5.80        6.98      1.40 o
   2   9   2      340.39      348.97      5.85 o
   3   9   2       49.88       65.54      3.39 o
   4   9   2       73.17       90.71      4.29 o
   5   9   2       28.82       26.28      4.49 o
   6   9   2       33.24       39.65      6.83 o
   7   9   2      103.08       98.06      9.19 o
   8   9   2        0.95       -3.07      3.07 o
   9   9   2       46.85       54.31      5.56 o
  10   9   2       21.78       31.33     12.29 o
  11   9   2        3.56        9.41      8.14 o
  12   9   2        0.33       -4.10      6.06 o
  13   9   2        3.16        2.65      6.20 o
 -12  10   2        0.06       -3.38      5.67 o
 -11  10   2       91.95      110.35      9.22 o
 -10  10   2        0.95        2.22      4.66 o
  -9  10   2        6.91        4.42      3.66 o
  -8  10   2        0.11       -3.05      3.05 o
  -7  10   2       51.13       38.17      4.13 o
  -6  10   2       67.85       69.67      4.98 o
  -5  10   2       56.39       47.32      3.67 o
  -4  10   2       37.98       49.70      2.87 o
  -3  10   2        0.64       -2.46      2.46 o
  -2  10   2       60.25       54.44      3.25 o
  -1  10   2      174.47      125.66      6.41 o
   0  10   2       97.54      101.33      5.11 o
   1  10   2        9.80        9.44      1.78 o
   2  10   2        0.57        0.28      1.57 o
   3  10   2      261.91      291.56      8.25 o
   4  10   2      184.84      197.00      6.92 o
   5  10   2       35.37       27.71      3.81 o
   6  10   2      125.93      106.02      7.81 o
   7  10   2       11.89        9.89      3.62 o
   8  10   2       44.49       59.44      5.29 o
   9  10   2        0.28       -1.52      4.50 o
  10  10   2        1.76        6.10      5.53 o
  11  10   2       14.64       26.45      6.76 o
  12  10   2        0.01        3.41      5.95 o
 -12  11   2       56.73       57.63      8.09 o
 -11  11   2       45.36       51.37      7.44 o
 -10  11   2       18.78       23.42      5.82 o
  -9  11   2        0.34       -3.72      4.29 o
  -8  11   2        0.26       -1.21      4.38 o
  -7  11   2       28.52       24.10      4.18 o
  -6  11   2      162.32      175.27      6.95 o
  -5  11   2        2.33        3.53      2.82 o
  -4  11   2        2.65       -0.60      2.39 o
  -3  11   2      125.41      104.27      3.91 o
  -2  11   2      434.31      451.49      9.52 o
  -1  11   2      164.54      149.07      7.34 o
   0  11   2       57.31       42.47      3.99 o
   1  11   2      112.22      127.20      4.91 o
   2  11   2        0.14       -2.31      2.31 o
   3  11   2        0.54        8.04      2.99 o
   4  11   2      212.25      192.13      6.88 o
   5  11   2        9.94        6.51      3.18 o
   6  11   2        1.82        7.83      3.47 o
   7  11   2        8.22       17.99      4.64 o
   8  11   2        4.22        5.74      3.92 o
   9  11   2        0.13        6.85      4.99 o
  10  11   2        0.52       -5.91      5.91 o
  11  11   2        5.56        6.06      5.86 o
 -11  12   2        1.35        4.87      5.75 o
 -10  12   2        6.99       15.15      5.67 o
  -9  12   2        3.12       11.17      4.83 o
  -8  12   2       41.02       48.97      5.14 o
  -7  12   2        3.52        2.84      4.28 o
  -6  12   2      151.70      177.18      7.20 o
  -5  12   2       47.98       48.93      3.95 o
  -4  12   2       32.19       38.15      3.54 o
  -3  12   2      125.86      122.36      5.11 o
  -2  12   2       16.36       21.84      4.27 o
  -1  12   2      149.10      175.80      6.49 o
   0  12   2       85.37       71.82      6.06 o
   1  12   2        0.13       -2.59      2.59 o
   2  12   2        1.00        2.14      2.58 o
   3  12   2       10.08        7.69      4.21 o
   4  12   2       68.51       80.41      5.00 o
   5  12   2       30.93       31.79      4.21 o
   6  12   2        6.91        9.57      5.34 o
   7  12   2        0.02       -2.31      3.48 o
   8  12   2       45.33       53.52     13.89 o
   9  12   2        1.72       -0.35      4.90 o
  10  12   2       34.70       30.57      6.73 o
  11  12   2        0.05       -1.09      6.08 o
 -10  13   2        0.03       -2.84      5.02 o
  -9  13   2        0.17        1.60      4.79 o
  -8  13   2       52.29       56.33      8.46 o
  -7  13   2       10.90        1.13      3.75 o
  -6  13   2      148.37      156.20     11.64 o
  -5  13   2        0.95        0.70      3.85 o
  -4  13   2        8.96        3.95      3.81 o
  -3  13   2       55.51       53.58     10.37 o
  -2  13   2        1.25       -1.28      4.79 o
  -1  13   2       27.70       27.86      3.48 o
   0  13   2      127.55      134.39      7.98 o
   1  13   2       55.43       51.71      5.75 o
   2  13   2       28.92       30.06      8.30 o
   3  13   2       17.18       18.27      3.51 o
   4  13   2        8.83        9.44      3.37 o
   5  13   2        1.16       -3.09      3.09 o
   6  13   2       53.90       49.52      5.19 o
   7  13   2       35.06       58.71      6.63 o
   8  13   2        2.85        1.09      4.72 o
   9  13   2        0.54        1.16      5.27 o
  10  13   2        5.65        1.56      5.36 o
  -9  14   2       26.78       26.97      5.90 o
  -8  14   2       29.00       29.18      5.73 o
  -7  14   2        8.72       12.55      4.72 o
  -6  14   2       50.44       54.81      4.93 o
  -5  14   2       26.38       23.00      5.57 o
  -4  14   2       13.79       13.06      3.54 o
  -3  14   2       12.56        8.41      9.58 o
  -2  14   2        1.42       -5.43      5.43 o
  -1  14   2       15.54       15.00      5.75 o
   0  14   2       15.12       15.64      5.75 o
   1  14   2       26.19       28.09      5.43 o
   2  14   2       20.49       17.56      5.43 o
   3  14   2        9.74       -2.60      3.02 o
   4  14   2        3.82       -2.12      3.37 o
   5  14   2        3.40        3.33      3.88 o
   6  14   2       10.03        8.23      6.06 o
   7  14   2        3.58        7.72      5.91 o
   8  14   2        0.05        2.64      5.06 o
   9  14   2        4.36        5.66      7.82 o
  -8  15   2        0.31        6.06      8.94 o
  -7  15   2        4.74       -6.38      7.98 o
  -6  15   2        1.11       -3.19      7.02 o
  -5  15   2        0.05       -4.15      6.38 o
  -4  15   2        5.14        7.34      7.02 o
  -3  15   2        0.64        1.60      6.38 o
  -2  15   2       42.46       40.22      7.66 o
  -1  15   2        8.62       15.00      6.06 o
   0  15   2       23.05       40.54      7.02 o
   2  15   2       30.79       35.11      6.38 o
   3  15   2        3.01        4.69      3.72 o
   4  15   2       28.33       32.35      5.07 o
   5  15   2        0.03        4.96      4.50 o
   6  15   2        0.47       -2.24      4.50 o
   7  15   2       26.47       41.66     15.00 o
  -6  16   2        1.02       10.21      8.94 o
  -5  16   2        0.32       -3.83      7.02 o
  -4  16   2        0.37        2.55      7.34 o
  -3  16   2        1.61       -3.19      6.06 o
  -2  16   2       29.40       24.90      7.34 o
  -1  16   2       50.02       52.35      8.30 o
   0  16   2        9.56        4.15      5.75 o
   4  16   2        5.12        8.17      7.34 o
   5  16   2        0.39       -1.31      4.59 o
   6  16   2        0.45       -1.33      4.82 o
  -4  17   2        2.88        7.34      7.98 o
  -3  17   2        4.42       -0.64      7.34 o
 -15   1   3        5.62        3.06      5.90 o
 -14   1   3        7.11        6.05      4.93 o
 -13   1   3       52.35       55.57      5.18 o
 -12   1   3        3.16        2.37      3.19 o
 -11   1   3      279.39      279.66     14.19 o
 -10   1   3      102.82       97.42      4.90 o
  -9   1   3       58.89       47.68      3.65 o
  -8   1   3      392.50      357.98      7.03 o
  -7   1   3        4.71        1.45      1.41 o
  -6   1   3       55.57       64.36      2.05 o
  -5   1   3       49.59       33.42      1.64 o
  -4   1   3     1518.38     1452.04     12.93 o
  -3   1   3     4366.76     4534.08     36.84 o
  -2   1   3     9629.63    10099.17     80.36 o
  -1   1   3    11094.38    10891.50     99.08 o
   0   1   3      569.42      598.25      4.63 o
   1   1   3     5927.52     6235.15     47.10 o
   2   1   3    10312.03    10592.67     84.24 o
   3   1   3      137.77      142.61      2.87 o
   4   1   3      859.78      881.36     12.45 o
   5   1   3        1.68        9.78      1.81 o
   6   1   3     4827.59     5086.26     48.45 o
   7   1   3       61.79       74.15      2.86 o
   8   1   3      157.79      157.76      7.13 o
   9   1   3      931.30      913.25     15.70 o
  10   1   3       30.54       27.84      3.77 o
  11   1   3       90.80       97.20      5.58 o
  12   1   3        0.05       -0.33      4.61 o
  13   1   3        0.03        1.36      7.00 o
  14   1   3       16.13        7.04      4.78 o
  15   1   3        3.10        7.34      9.58 o
 -15   2   3        4.34        7.53      5.39 o
 -14   2   3       34.03       39.56      6.26 o
 -13   2   3       91.78      101.19      7.49 o
 -12   2   3      143.56      154.88      6.77 o
 -11   2   3       33.62       40.10      4.67 o
 -10   2   3        5.05        0.79      2.78 o
  -9   2   3       38.25       39.67      3.48 o
  -8   2   3     1054.01     1056.18     12.93 o
  -7   2   3       17.86       15.00      1.66 o
  -6   2   3     1303.90     1363.13     13.78 o
  -5   2   3     3006.03     3399.99     28.57 o
  -4   2   3      221.25      298.93      3.75 o
  -3   2   3     2132.67     2187.57     17.31 o
  -2   2   3     1714.75     1751.99     14.72 o
  -1   2   3     7016.31     7094.44     53.16 o
   0   2   3      754.38      727.73      5.89 o
   1   2   3     4584.97     4796.32     34.73 o
   2   2   3     1420.19     1489.33     16.53 o
   3   2   3       19.62       14.62      1.39 o
   4   2   3     2501.29     2600.06     31.87 o
   5   2   3       67.07       54.41      2.34 o
   6   2   3        0.10       -1.06      1.38 o
   7   2   3      255.31      238.33      5.40 o
   8   2   3      345.24      311.96      6.83 o
   9   2   3     1130.70     1106.80     15.65 o
  10   2   3      154.50      149.06      6.34 o
  11   2   3       22.06       23.68      4.42 o
  12   2   3       17.65       19.36      4.26 o
  13   2   3        5.07        2.78      4.03 o
  14   2   3       48.99       57.79      7.17 o
 -15   3   3        6.08       -2.88      5.28 o
 -14   3   3        3.13        1.88      4.85 o
 -13   3   3        5.83        2.94      4.83 o
 -12   3   3       68.82       82.61      6.41 o
 -11   3   3       31.11       25.52      3.82 o
 -10   3   3      390.56      384.36      7.74 o
  -9   3   3       61.92       65.53      2.97 o
  -8   3   3      392.99      409.76      6.05 o
  -7   3   3      954.55      968.69     10.57 o
  -6   3   3      105.99      106.09      2.49 o
  -5   3   3      778.41      930.43      9.03 o
  -4   3   3     2272.57     2426.00     19.36 o
  -3   3   3     4919.42     4873.46     39.41 o
  -2   3   3      709.06      619.69      6.88 o
  -1   3   3      690.26      695.08      8.21 o
   0   3   3      691.71      613.95      5.13 o
   1   3   3     5953.44     6015.58     45.71 o
   2   3   3       56.55       43.79      1.33 o
   3   3   3       58.06       32.92      1.26 o
   4   3   3       56.76       55.99      1.99 o
   5   3   3       43.97       78.76      2.66 o
   6   3   3      838.06      843.07     11.29 o
   7   3   3      310.60      301.69      6.03 o
   8   3   3      676.67      662.56     10.44 o
   9   3   3      748.64      699.99     13.19 o
  10   3   3       53.34       41.34      4.14 o
  11   3   3       59.92       76.85      5.18 o
  12   3   3      118.72      108.24      6.51 o
  13   3   3        6.28       10.70      5.21 o
  14   3   3       40.31       43.17      6.87 o
 -15   4   3        8.17       10.04      5.82 o
 -14   4   3        1.21       -4.64      4.64 o
 -13   4   3        0.02       -2.13      5.52 o
 -12   4   3       66.57       59.15      6.01 o
 -11   4   3      122.00      107.31      6.94 o
 -10   4   3      349.76      340.27      9.16 o
  -9   4   3       28.15       26.06      2.33 o
  -8   4   3       31.00       29.66      1.95 o
  -7   4   3     2887.48     2905.10     26.83 o
  -6   4   3       99.06      120.44      2.76 o
  -5   4   3     3679.78     3760.17     31.21 o
  -4   4   3     3045.53     3148.36     28.11 o
  -3   4   3       40.77       34.26      1.37 o
  -2   4   3     3491.16     3502.79     33.09 o
  -1   4   3      842.58      905.20      9.00 o
   0   4   3      168.27      162.89      1.88 o
   1   4   3      419.94      455.72      4.07 o
   2   4   3      732.38      727.19      8.21 o
   3   4   3       96.95      118.80      2.66 o
   4   4   3       14.01       28.90      1.87 o
   5   4   3      592.62      643.31      8.65 o
   6   4   3      241.49      249.64      4.98 o
   7   4   3       26.36       31.75      2.44 o
   8   4   3      323.44      314.45      6.57 o
   9   4   3        5.62        4.18      2.90 o
  10   4   3      166.06      167.47      6.83 o
  11   4   3        5.50        3.25      3.26 o
  12   4   3        0.54       -4.23      4.23 o
  13   4   3      154.57      192.83     11.37 o
  14   4   3       20.52       22.42      6.08 o
 -15   5   3       19.18       20.00      6.45 o
 -14   5   3       18.95        9.50      5.45 o
 -13   5   3        4.97        1.83      4.45 o
 -12   5   3       34.47       34.04      6.37 o
 -11   5   3        1.36       -2.19      3.37 o
 -10   5   3       19.05       17.70      4.02 o
  -9   5   3       20.87       17.86      2.84 o
  -8   5   3        0.56       -0.99      1.31 o
  -7   5   3      145.09      144.80      3.26 o
  -6   5   3        0.11        0.86      1.02 o
  -5   5   3       18.78       26.78      1.75 o
  -4   5   3      335.46      362.70      5.20 o
  -3   5   3       76.15       57.87      1.69 o
  -2   5   3     1965.38     2131.32     25.89 o
  -1   5   3     5794.82     5989.84     56.10 o
   0   5   3      141.36      156.49      2.11 o
   1   5   3        0.10        0.36      0.65 o
   2   5   3      832.57      843.05     10.36 o
   3   5   3     2597.76     2637.69     27.12 o
   4   5   3       82.71       89.42      2.44 o
   5   5   3       10.92        6.86      2.09 o
   6   5   3      169.13      163.97      4.55 o
   7   5   3       79.59       75.92      3.09 o
   8   5   3      187.43      188.54      6.33 o
   9   5   3       21.52       18.37      3.26 o
  10   5   3       38.86       35.97      4.00 o
  11   5   3       38.80       45.90      5.58 o
  12   5   3       13.60       15.05      4.97 o
  13   5   3       81.95       95.76      7.78 o
  14   5   3       14.40        5.97      6.88 o
 -14   6   3        5.05       -1.65      6.78 o
 -13   6   3       66.03       62.06      6.68 o
 -12   6   3       55.14       40.70      5.62 o
 -11   6   3       26.48       24.33      4.60 o
 -10   6   3       16.02       13.96      4.03 o
  -9   6   3       54.51       34.16      3.20 o
  -8   6   3       16.59       12.18      1.72 o
  -7   6   3      456.04      431.25      7.23 o
  -6   6   3      291.76      307.81      5.82 o
  -5   6   3       32.65       50.83      2.28 o
  -4   6   3      629.09      589.05      6.74 o
  -3   6   3     1028.77     1080.93     10.08 o
  -2   6   3     1177.50     1270.17     15.09 o
  -1   6   3     5103.96     5452.05     51.45 o
   0   6   3      360.67      389.06      4.64 o
   1   6   3      588.34      645.15      6.50 o
   2   6   3       36.30       25.17      1.04 o
   3   6   3       87.38       92.90      3.29 o
   4   6   3      308.59      327.62      5.79 o
   5   6   3     1792.46     1862.87     19.48 o
   6   6   3       94.29       85.51      3.70 o
   7   6   3       53.52       59.52      3.40 o
   8   6   3       25.90       39.70      3.23 o
   9   6   3       29.39       31.59      3.83 o
  10   6   3        3.96        2.85      3.38 o
  11   6   3      123.33      119.40      7.48 o
  12   6   3       10.08       10.69      6.32 o
  13   6   3        0.41       -2.71      6.20 o
  14   6   3        1.77        2.92      6.66 o
 -14   7   3       18.43       22.82      8.78 o
 -13   7   3       44.41       51.69      7.99 o
 -12   7   3        5.83        0.37      4.83 o
 -11   7   3       70.08       74.50      6.14 o
 -10   7   3       12.08        9.55      3.86 o
  -9   7   3       98.96       87.42      5.85 o
  -8   7   3       89.02       72.25      3.19 o
  -7   7   3        4.15        5.20      1.78 o
  -6   7   3      398.86      394.39      6.71 o
  -5   7   3       14.36       21.60      1.79 o
  -4   7   3       65.37       57.80      2.04 o
  -3   7   3      503.99      544.89      5.67 o
  -2   7   3      510.49      482.23      7.37 o
  -1   7   3     1755.94     1892.85     23.84 o
   0   7   3      209.76      193.77      3.48 o
   1   7   3        5.14        3.56      0.90 o
   2   7   3      107.78      112.20      2.12 o
   3   7   3      321.98      313.53      5.39 o
   4   7   3     1368.30     1340.26     16.35 o
   5   7   3       44.18       46.52      2.69 o
   6   7   3       25.62       23.99      3.58 o
   7   7   3        0.20       -2.21      2.42 o
   8   7   3        4.44        5.63      2.78 o
   9   7   3        6.46        7.65      3.27 o
  10   7   3        3.39        5.67      4.10 o
  11   7   3        7.08        7.63      8.46 o
  12   7   3       62.91       67.98      8.79 o
  13   7   3       12.17       19.71      7.82 o
 -13   8   3       53.15       49.72     10.85 o
 -12   8   3        4.41       -2.65      5.18 o
 -11   8   3        1.63        7.03     10.37 o
 -10   8   3       17.95       16.33      4.34 o
  -9   8   3       49.40       38.44      4.47 o
  -8   8   3       10.62        2.03      4.38 o
  -7   8   3      329.23      319.08      7.31 o
  -6   8   3       81.64       73.91      2.88 o
  -5   8   3        0.00       -0.90      1.31 o
  -4   8   3       83.50      100.46      2.79 o
  -3   8   3      232.46      253.16      3.75 o
  -2   8   3        3.23        2.34      1.65 o
  -1   8   3      107.40      116.74      3.19 o
   0   8   3      137.66      177.72      3.15 o
   1   8   3      122.24      129.97      2.89 o
   2   8   3      279.51      318.64      4.88 o
   3   8   3        0.00        2.31      1.59 o
   4   8   3        4.31        2.62      2.02 o
   5   8   3      518.03      504.47     11.46 o
   6   8   3       85.52       90.18      5.26 o
   7   8   3       89.07      111.37      6.06 o
   8   8   3        3.89       -0.34      3.19 o
   9   8   3       24.20       30.33      4.75 o
  10   8   3        0.63       11.17      5.19 o
  11   8   3       16.72       22.80      6.43 o
  12   8   3        0.49        2.23      6.09 o
  13   8   3       30.74       36.93      7.66 o
 -13   9   3       21.89       31.41      8.30 o
 -12   9   3        0.98        3.28      5.44 o
 -11   9   3        5.63        3.50      5.06 o
 -10   9   3        8.70        0.79     14.20 o
  -9   9   3        3.54        0.31      3.32 o
  -8   9   3      107.56      114.32      5.99 o
  -7   9   3        1.75       -1.18      2.44 o
  -6   9   3      453.01      418.10      8.54 o
  -5   9   3      189.13      190.46      4.56 o
  -4   9   3       34.37       39.38      4.16 o
  -3   9   3        0.48       -0.26      1.00 o
  -2   9   3      519.04      486.16     21.23 o
  -1   9   3       90.11      108.93      2.76 o
   0   9   3        0.59       -0.60      1.26 o
   1   9   3       37.73       42.34      1.91 o
   2   9   3       51.96       44.29      2.21 o
   3   9   3     1489.51     1503.16     20.55 o
   4   9   3      785.83      788.14     12.79 o
   5   9   3      285.50      287.24      9.87 o
   6   9   3       19.94       13.31      3.37 o
   7   9   3        8.76       12.28      4.62 o
   8   9   3      119.70      110.78      6.48 o
   9   9   3        0.46        1.94      3.79 o
  10   9   3        2.09        6.95      5.13 o
  11   9   3       73.48       70.85      8.09 o
  12   9   3        3.78       13.99      6.63 o
 -12  10   3        0.17        5.66      6.86 o
 -11  10   3       28.49       24.29      7.98 o
 -10  10   3       28.83       26.01      5.75 o
  -9  10   3       21.23       19.65      4.32 o
  -8  10   3       11.17       13.28      3.62 o
  -7  10   3      119.02      108.68      5.78 o
  -6  10   3      169.66      162.19      6.38 o
  -5  10   3       13.24       16.07      5.37 o
  -4  10   3      688.20      672.84     10.72 o
  -3  10   3      402.56      377.96      7.03 o
  -2  10   3       16.47       16.31      4.07 o
  -1  10   3        4.01        7.94      1.52 o
   0  10   3       11.57       14.16      2.01 o
   1  10   3       38.85       34.08      2.20 o
   2  10   3      127.70      111.93      4.32 o
   3  10   3      543.31      524.17     11.40 o
   4  10   3      469.56      488.63     11.34 o
   5  10   3      112.72      109.12      7.21 o
   6  10   3      203.87      197.19      9.91 o
   7  10   3        0.04       -0.58      3.42 o
   8  10   3       97.92      116.62      6.90 o
   9  10   3       48.90       61.01      9.90 o
  10  10   3       45.52       38.52      6.86 o
  11  10   3        0.26        5.45      6.20 o
  12  10   3        1.11        2.74      6.27 o
 -12  11   3        9.60        6.06      6.13 o
 -11  11   3        4.77        2.98     13.25 o
 -10  11   3        8.99       13.35      5.19 o
  -9  11   3       33.96       41.75      5.11 o
  -8  11   3        8.16        0.84      3.25 o
  -7  11   3       16.13       17.27      3.71 o
  -6  11   3       33.00       23.96      3.55 o
  -5  11   3      137.42      153.54      6.47 o
  -4  11   3       54.59       57.24      3.89 o
  -3  11   3      464.20      437.39     10.09 o
  -2  11   3       60.55       36.37      8.30 o
  -1  11   3        1.04        1.28      2.55 o
   0  11   3        4.40        2.55      2.55 o
   1  11   3        1.89        0.48      4.79 o
   2  11   3       53.55       45.81      3.61 o
   3  11   3      428.89      433.43     10.47 o
   4  11   3        0.45        1.99      2.96 o
   5  11   3       74.87       75.59      5.93 o
   6  11   3       24.45       24.58      5.19 o
   7  11   3        2.74        7.68      4.04 o
   8  11   3        0.75        0.37      4.62 o
   9  11   3       82.64      100.40     10.37 o
  10  11   3       11.37       14.33      6.08 o
  11  11   3        2.46       -0.14      6.04 o
 -11  12   3        7.13        2.32      5.59 o
 -10  12   3       45.27       54.84      7.13 o
  -9  12   3        9.09        9.98      4.90 o
  -8  12   3        7.15        0.19      3.55 o
  -7  12   3       16.99       23.32      3.98 o
  -6  12   3        1.80        1.29      5.12 o
  -5  12   3       52.96       56.93      7.32 o
  -4  12   3      131.54      115.61      9.34 o
  -3  12   3       11.74       10.54      2.53 o
  -2  12   3       89.42       94.78      6.43 o
  -1  12   3        5.24        4.47      2.87 o
   0  12   3        8.37        7.98      3.19 o
   1  12   3        7.10        9.84      3.99 o
   2  12   3       15.35       13.02      2.94 o
   3  12   3       31.82       32.89      3.81 o
   4  12   3       39.69       39.93      4.15 o
   5  12   3        3.48       -1.58      3.20 o
   6  12   3       18.49       13.07      4.03 o
   7  12   3        0.10       -3.01      4.50 o
   8  12   3      159.58      165.90      9.90 o
   9  12   3        0.34       -0.12      4.95 o
  10  12   3        9.08       15.52      6.18 o
 -10  13   3       25.18       18.18      5.83 o
  -9  13   3       14.45       19.18     12.13 o
  -8  13   3        0.15       -0.07      4.54 o
  -7  13   3       22.94       18.88      5.18 o
  -6  13   3        3.12        3.39      3.51 o
  -5  13   3        3.45        2.56      4.82 o
  -4  13   3       37.56       36.07      3.47 o
  -3  13   3        7.66       11.44      7.02 o
  -2  13   3       23.98       10.85      5.75 o
  -1  13   3        1.81       -4.47      4.47 o
   0  13   3        3.59       -1.28      3.19 o
   1  13   3        2.56        5.43      3.83 o
   2  13   3       42.13       44.60      4.59 o
   3  13   3       38.49       53.52      4.47 o
   4  13   3        0.16        4.78      3.32 o
   5  13   3       11.21       12.02      3.84 o
   6  13   3       29.97       39.27      5.63 o
   7  13   3        1.95        6.02      4.72 o
   8  13   3        1.28        1.86      4.90 o
   9  13   3        1.49       -4.68      4.68 o
  10  13   3        0.05       19.15      9.58 o
  -9  14   3        2.39        7.70      5.49 o
  -8  14   3       12.48        5.43      8.30 o
  -7  14   3        8.46       18.19      7.98 o
  -6  14   3       37.05       40.54      9.26 o
  -5  14   3       11.40       22.03      7.98 o
  -4  14   3       10.15        8.30      6.70 o
  -3  14   3       94.28       73.42      9.58 o
  -2  14   3        8.47       13.41      6.38 o
  -1  14   3      124.88      132.15     11.17 o
   1  14   3       17.59       25.54      5.11 o
   2  14   3        6.79       16.25      3.82 o
   3  14   3        0.75       -3.49      3.49 o
   4  14   3       46.10       63.49      5.22 o
   5  14   3       16.42        8.70      4.59 o
   6  14   3        0.78        2.73      4.62 o
   7  14   3       19.93       21.38     14.36 o
   8  14   3        4.11       -4.59      4.59 o
  -8  15   3        0.40        0.32      8.62 o
  -7  15   3        0.23       -7.66      7.66 o
  -6  15   3        6.70        7.66      7.98 o
  -5  15   3       32.60       34.47      8.94 o
  -4  15   3       71.61       76.29     10.21 o
  -3  15   3       11.70       14.68      7.02 o
  -2  15   3        5.35       14.68      6.70 o
  -1  15   3       18.23       12.45      6.06 o
   0  15   3       12.16       -5.75      5.75 o
   3  15   3        2.55        3.02      6.06 o
   4  15   3        2.06       -2.70      5.59 o
   5  15   3        0.28       -0.71      4.27 o
   6  15   3        0.14        1.32      4.72 o
   7  15   3        3.89        1.29      5.30 o
  -6  16   3        2.70        2.55      8.30 o
  -5  16   3        9.78       -3.83      7.66 o
  -4  16   3        3.83        1.28      7.66 o
  -3  16   3        0.05       -7.02      7.02 o
  -2  16   3       30.81       29.05      8.30 o
  -1  16   3        6.32       14.68      6.70 o
   0  16   3        0.11        9.26      6.06 o
   1  16   3        2.14        4.15      6.38 o
   4  16   3        0.17        6.54      4.50 o
   5  16   3        0.91        3.99      4.82 o
   6  16   3       11.55        9.79      5.30 o
  -4  17   3        0.65       -7.66      7.66 o
  -3  17   3       19.58        3.83      7.66 o
  -2  17   3       22.48       20.43      8.62 o
 -15   0   4       60.85       85.55     13.73 o
 -14   0   4       57.84       63.19      8.22 o
 -13   0   4       14.81        6.11      5.59 o
 -12   0   4        0.30       -4.40      4.40 o
 -11   0   4        0.96       -1.26      4.27 o
 -10   0   4        0.07       -3.22      3.22 o
  -9   0   4     1839.70     1816.26     52.67 o
  -8   0   4     1030.51      967.67     17.25 o
  -7   0   4       11.12        7.46      1.83 o
  -6   0   4      205.30      257.25      5.66 o
  -5   0   4        0.32        3.78      1.31 o
  -4   0   4      764.06      722.33     11.79 o
  -3   0   4     3319.08     3359.18     39.25 o
  -2   0   4    35290.09    31639.71    359.15 o
  -1   0   4     8553.08     8702.63    112.48 o
   0   0   4     4476.13     4537.37     52.14 o
   1   0   4      599.11      637.45      7.49 o
   2   0   4      423.41      381.99      5.00 o
   3   0   4      100.78       70.93      2.55 o
   4   0   4     1345.42     1229.89     18.04 o
   5   0   4        9.17       15.23      1.98 o
   6   0   4       44.89       48.96      3.94 o
   7   0   4      166.40      173.49     15.80 o
   8   0   4     1521.27     1450.44     30.34 o
   9   0   4      522.43      476.42     22.18 o
  10   0   4      160.07      152.04      9.47 o
  11   0   4        3.86        1.01      4.45 o
  12   0   4       80.08       89.86     10.53 o
  13   0   4       30.56       27.22      6.99 o
  14   0   4        7.79       10.87      6.73 o
 -15   1   4       14.34       19.05      5.95 o
 -14   1   4        4.17       -1.32      4.69 o
 -13   1   4        1.89       -0.79      3.64 o
 -12   1   4       53.63       64.41      5.41 o
 -11   1   4      220.36      218.98      7.37 o
 -10   1   4      188.44      176.40      6.21 o
  -9   1   4       41.71       41.37      3.69 o
  -8   1   4      218.76      218.40      4.96 o
  -7   1   4      867.78      883.18      9.50 o
  -6   1   4     3504.64     3575.52     36.93 o
  -5   1   4      661.18      684.39      7.26 o
  -4   1   4      939.72      954.25      9.13 o
  -3   1   4     9360.03     9572.23     76.37 o
  -2   1   4     1659.76     1755.91     17.24 o
  -1   1   4     5232.44     5495.65     41.50 o
   0   1   4     1477.28     1317.54      9.21 o
   1   1   4     1350.94     1383.99     10.63 o
   2   1   4       23.56       22.23      0.84 o
   3   1   4     2828.83     2882.75     30.53 o
   4   1   4     1387.87     1639.77     21.18 o
   5   1   4      519.03      483.62      8.57 o
   6   1   4      439.30      431.29      6.63 o
   7   1   4      156.94      159.04      3.55 o
   8   1   4      274.32      240.33      7.54 o
   9   1   4      529.14      518.33     11.13 o
  10   1   4       20.33       17.62      3.57 o
  11   1   4       31.32       24.73      4.02 o
  12   1   4        5.97        3.96      3.79 o
  13   1   4        1.27       -0.93      4.65 o
  14   1   4       26.83       40.94      5.73 o
 -15   2   4        0.82        0.02      5.10 o
 -14   2   4        0.16       -4.23      4.23 o
 -13   2   4        0.39        2.08      4.21 o
 -12   2   4        2.08       -3.11      3.11 o
 -11   2   4      157.89      129.12      5.97 o
 -10   2   4       76.35       66.36      5.93 o
  -9   2   4      259.25      255.85      6.19 o
  -8   2   4        0.37       -1.61      1.61 o
  -7   2   4        0.12        1.34      1.30 o
  -6   2   4       12.11        9.05      1.41 o
  -5   2   4       34.18       62.66      2.04 o
  -4   2   4      206.06      188.43      2.92 o
  -3   2   4        2.22        6.43      0.73 o
  -2   2   4      731.47      879.42      8.01 o
  -1   2   4      435.03      421.32      4.41 o
   0   2   4       35.98       18.25      0.84 o
   1   2   4    13693.16    13514.78     97.05 o
   2   2   4        1.11        0.12      0.63 o
   3   2   4     4509.78     4567.45     47.99 o
   4   2   4     1674.02     1838.99     23.50 o
   5   2   4     1946.13     2086.95     26.77 o
   6   2   4      597.62      617.20     11.01 o
   7   2   4     2279.93     2161.93     25.26 o
   8   2   4      588.77      565.22     10.20 o
   9   2   4       12.61       10.05      3.97 o
  10   2   4      100.53       97.32      5.42 o
  11   2   4       14.51        8.17      3.50 o
  12   2   4       17.56       19.76      4.33 o
  13   2   4       15.11       18.40      4.70 o
  14   2   4       11.59       18.51      5.87 o
 -15   3   4        2.25        0.49      5.53 o
 -14   3   4        9.06       10.28      5.09 o
 -13   3   4       46.64       44.36      6.02 o
 -12   3   4       25.86       15.99      5.03 o
 -11   3   4      130.66      114.98      5.55 o
 -10   3   4        0.54        0.20      2.20 o
  -9   3   4      270.25      254.09      5.37 o
  -8   3   4       51.93       56.26      2.46 o
  -7   3   4        4.20        1.86      1.30 o
  -6   3   4      258.99      225.31      3.49 o
  -5   3   4       11.72       15.90      1.11 o
  -4   3   4     1640.53     1619.30     13.53 o
  -3   3   4        1.18        1.74      0.60 o
  -2   3   4      664.52      623.88      5.95 o
  -1   3   4       15.86       10.01      0.76 o
   0   3   4      559.65      563.19      4.88 o
   1   3   4     2874.37     2995.23     22.16 o
   2   3   4     4472.14     4624.61     40.36 o
   3   3   4     2744.04     3286.61     29.30 o
   4   3   4      928.85     1081.45     13.52 o
   5   3   4        1.94        2.26      1.67 o
   6   3   4       70.23       76.01      2.84 o
   7   3   4       25.61       29.65      3.22 o
   8   3   4      140.26      160.49      5.11 o
   9   3   4        8.50        8.72      3.13 o
  10   3   4       24.72       32.40      3.96 o
  11   3   4        8.96        7.14      3.45 o
  12   3   4       49.80       63.31      5.41 o
  13   3   4        0.00        4.69      5.19 o
  14   3   4        1.99        6.42      5.51 o
 -15   4   4        9.36       11.01      5.83 o
 -14   4   4        5.20        3.23      4.87 o
 -13   4   4        2.36        7.37      4.91 o
 -12   4   4       87.94       82.32      7.08 o
 -11   4   4        8.42       11.25      3.99 o
 -10   4   4       76.20       59.74      5.84 o
  -9   4   4      192.90      151.39      3.98 o
  -8   4   4        7.75        8.58      1.57 o
  -7   4   4       81.58       93.65      2.83 o
  -6   4   4      170.79      174.45      3.37 o
  -5   4   4       20.82       12.76      1.58 o
  -4   4   4        2.26        5.75      1.00 o
  -3   4   4      603.10      588.48      6.08 o
  -2   4   4      196.79      183.78      2.67 o
  -1   4   4       52.86       32.86      1.19 o
   0   4   4     2272.10     2615.35     19.57 o
   1   4   4     1649.90     1791.18     16.40 o
   2   4   4      409.85      427.66      5.09 o
   3   4   4      287.69      360.32      4.94 o
   4   4   4      520.84      509.36      5.96 o
   5   4   4       59.75       68.05      3.08 o
   6   4   4      126.42      151.94      3.86 o
   7   4   4        1.29        1.16      1.74 o
   8   4   4        0.00        2.66      2.65 o
   9   4   4        4.82        0.70      2.82 o
  10   4   4       45.82       35.97      4.12 o
  11   4   4       86.73       77.71      5.35 o
  12   4   4        4.82        4.55      4.47 o
  13   4   4        1.04        6.24      5.10 o
  14   4   4        1.17        7.97      5.58 o
 -15   5   4        0.07       -3.81      6.25 o
 -14   5   4       39.54       33.93      6.38 o
 -13   5   4       13.10       16.23      7.61 o
 -12   5   4        6.08        6.55      5.75 o
 -11   5   4       18.03       17.90      4.36 o
 -10   5   4        9.46       10.98      2.87 o
  -9   5   4       45.16       41.83      2.83 o
  -8   5   4       41.89       47.62      2.22 o
  -7   5   4       32.17       41.02      2.00 o
  -6   5   4      262.84      254.37      4.66 o
  -5   5   4      373.99      400.26      6.38 o
  -4   5   4      639.42      701.15      7.71 o
  -3   5   4     2344.70     2541.22     22.97 o
  -2   5   4     5440.23     5734.95     58.54 o
  -1   5   4       21.33       29.86      1.39 o
   0   5   4      940.55     1059.50      8.73 o
   1   5   4      263.35      259.47      3.01 o
   2   5   4     1606.28     1612.70     16.51 o
   3   5   4     1447.92     1640.68     16.90 o
   4   5   4       55.25       53.84      2.93 o
   5   5   4        5.05        5.32      1.69 o
   6   5   4      206.67      194.48      7.01 o
   7   5   4      646.05      626.82      8.69 o
   8   5   4      389.38      329.88      7.52 o
   9   5   4       84.44       72.47      5.53 o
  10   5   4       89.02       98.76      5.47 o
  11   5   4        0.05        5.48      4.30 o
  12   5   4       11.10        5.09      4.85 o
  13   5   4       40.30       39.68      7.99 o
  14   5   4        0.66        3.16      6.43 o
 -14   6   4        4.37       -1.99      5.40 o
 -13   6   4        0.23       -4.47      4.47 o
 -12   6   4        1.94       -3.92      3.92 o
 -11   6   4       25.79       18.06      4.53 o
 -10   6   4        8.47       12.49      2.89 o
  -9   6   4        0.95        0.34      2.23 o
  -8   6   4      332.18      363.72      6.18 o
  -7   6   4       26.28       23.39      2.18 o
  -6   6   4      120.56      135.12      4.59 o
  -5   6   4      202.16      190.87      4.16 o
  -4   6   4     1071.41     1177.52     11.86 o
  -3   6   4       10.24        7.29      1.05 o
  -2   6   4      604.07      648.72      8.92 o
  -1   6   4      459.38      522.54      6.79 o
   0   6   4     2477.43     2697.36     22.95 o
   1   6   4     2014.86     2031.73     16.60 o
   2   6   4        0.52        4.35      0.74 o
   3   6   4       31.13       27.96      1.84 o
   4   6   4      129.76      143.77      3.96 o
   5   6   4     1175.68     1247.84     15.13 o
   6   6   4       12.46       16.29      2.34 o
   7   6   4      608.98      631.56     10.48 o
   8   6   4       71.81       80.20      4.11 o
   9   6   4        2.74        2.30      2.98 o
  10   6   4      221.33      219.93     11.93 o
  11   6   4       18.49       24.74      6.55 o
  12   6   4       70.98       73.40      8.67 o
  13   6   4        1.09       10.75      8.62 o
 -14   7   4       29.43       39.62     10.21 o
 -13   7   4        0.79        1.11      5.98 o
 -12   7   4      103.27      105.25      9.38 o
 -11   7   4        1.09       -2.15      4.53 o
 -10   7   4       55.44       58.23      5.21 o
  -9   7   4       88.36      100.95      4.82 o
  -8   7   4      139.34      158.73      4.71 o
  -7   7   4      118.21      107.25      3.76 o
  -6   7   4     1196.80     1158.64     14.63 o
  -5   7   4       60.26       65.55      2.71 o
  -4   7   4      709.26      672.96      8.08 o
  -3   7   4       60.60       47.72      2.64 o
  -2   7   4      145.64      165.42      4.04 o
  -1   7   4      370.57      358.68      5.45 o
   0   7   4       33.61       41.68      1.63 o
   1   7   4       85.57       86.02      2.41 o
   2   7   4      484.47      442.24      6.08 o
   3   7   4       82.05       72.01      2.75 o
   4   7   4      277.57      245.45      5.52 o
   5   7   4      205.35      211.31      5.20 o
   6   7   4      242.09      242.60      5.80 o
   7   7   4       28.23       33.25      3.56 o
   8   7   4       62.09       48.69      4.15 o
   9   7   4        0.25       -0.26      3.31 o
  10   7   4       31.26       27.48      5.03 o
  11   7   4       44.79       43.71      7.09 o
  12   7   4        0.15        2.99      6.08 o
  13   7   4       37.12       33.46      7.86 o
 -13   8   4        0.01        1.02     11.65 o
 -12   8   4        0.95        5.33      5.86 o
 -11   8   4       49.23       49.47      6.82 o
 -10   8   4        6.82        4.16      3.92 o
  -9   8   4        4.69        3.97      2.76 o
  -8   8   4      262.88      240.22      6.80 o
  -7   8   4      294.23      316.58      6.35 o
  -6   8   4        1.68        4.78      1.73 o
  -5   8   4       27.83       32.81      2.08 o
  -4   8   4       47.70       46.09      2.95 o
  -3   8   4       61.72       69.61      2.93 o
  -2   8   4      736.11      799.73     12.04 o
  -1   8   4        0.21        4.15      1.66 o
   0   8   4       69.05       84.98      2.64 o
   1   8   4        0.14       -0.05      0.92 o
   2   8   4       28.49       46.65      1.77 o
   3   8   4     1164.13     1134.14     17.70 o
   4   8   4        6.73        2.31      1.82 o
   5   8   4       24.48       19.93      3.36 o
   6   8   4       33.45       29.05      3.81 o
   7   8   4       72.82       65.23      5.32 o
   8   8   4        5.23       -2.51      3.24 o
   9   8   4       77.80       77.87      6.12 o
  10   8   4       83.81       96.81      8.34 o
  11   8   4       30.64       26.72      6.76 o
  12   8   4       39.48       45.08      7.90 o
  13   8   4       51.99       73.71      9.37 o
 -13   9   4        0.93       -5.95      5.95 o
 -12   9   4        5.15       -0.78     11.17 o
 -11   9   4        2.09       -2.48      4.95 o
 -10   9   4       22.95       30.43      5.83 o
  -9   9   4       12.88        8.75      4.45 o
  -8   9   4       13.63        7.06      2.76 o
  -7   9   4       26.36       22.84      3.05 o
  -6   9   4       23.87       27.72      2.31 o
  -5   9   4       80.55       80.71      3.07 o
  -4   9   4       92.16       94.28      2.94 o
  -3   9   4      225.21      239.35      5.80 o
  -2   9   4      670.86      730.45     13.18 o
  -1   9   4      810.14      835.14     11.27 o
   0   9   4        0.02        0.90      1.57 o
   1   9   4       96.88       99.57      3.07 o
   2   9   4        0.19        0.21      1.54 o
   3   9   4      657.51      700.90     11.51 o
   4   9   4      107.85       96.68      5.21 o
   5   9   4       87.55       94.30      5.24 o
   6   9   4       39.85       38.73      4.30 o
   7   9   4      326.87      337.46     10.34 o
   8   9   4       83.77       95.05      6.32 o
   9   9   4       10.46        6.04      4.95 o
  10   9   4        9.50        9.38      5.50 o
  11   9   4       17.49        6.96     10.53 o
  12   9   4        6.89        2.37      6.54 o
 -12  10   4       18.49       17.00      6.44 o
 -11  10   4        5.14       10.15      5.52 o
 -10  10   4        3.90       11.09      9.58 o
  -9  10   4      116.94      108.27      6.38 o
  -8  10   4       27.07       24.21      4.13 o
  -7  10   4      168.12      145.99      6.54 o
  -6  10   4      186.54      201.57      6.93 o
  -5  10   4        2.05        8.12      2.30 o
  -4  10   4       17.95       25.45      2.29 o
  -3  10   4      528.76      548.52     11.46 o
  -2  10   4       37.52       35.75      5.43 o
  -1  10   4        3.61        9.86      1.54 o
   0  10   4        5.65        3.37      1.77 o
   1  10   4        3.21        8.34      2.90 o
   2  10   4       20.15       20.27      3.73 o
   3  10   4      199.17      181.18     11.62 o
   4  10   4      178.18      170.54     10.48 o
   5  10   4       16.26       18.30      3.54 o
   6  10   4      146.16      165.90      7.50 o
   7  10   4        1.02        9.98      3.73 o
   8  10   4       37.91       39.22      5.16 o
   9  10   4        8.99        4.47      7.66 o
  10  10   4        5.53        6.41      5.63 o
  11  10   4       32.35       33.87      7.09 o
  12  10   4       41.38       52.57      8.44 o
 -12  11   4       19.71       31.63      7.66 o
 -11  11   4        1.03        1.28      5.29 o
 -10  11   4        2.86        5.84      4.90 o
  -9  11   4       12.46        2.74      3.71 o
  -8  11   4        5.92        5.24      3.35 o
  -7  11   4       22.30       27.82      3.86 o
  -6  11   4        0.04        0.51      2.81 o
  -5  11   4       35.29       38.78      3.47 o
  -4  11   4      150.66      138.68      4.96 o
  -3  11   4      165.55      188.74      6.67 o
  -2  11   4       15.22       16.28      5.11 o
  -1  11   4       11.69       19.15      2.87 o
   0  11   4       12.87       25.22      3.51 o
   1  11   4      223.63      214.03      7.21 o
   2  11   4      141.57      166.89     11.05 o
   3  11   4       43.34       41.61      4.03 o
   4  11   4        0.04       -2.80      2.80 o
   5  11   4       98.07       96.74      5.80 o
   6  11   4      326.86      353.86     10.74 o
   7  11   4       84.07       93.62      6.50 o
   8  11   4       25.91       33.13      5.98 o
   9  11   4       10.54       13.73      5.64 o
  10  11   4        1.25       -1.29      5.18 o
  11  11   4        2.96       -3.07      5.82 o
 -11  12   4        8.78        6.14      5.90 o
 -10  12   4       12.11       11.45      5.55 o
  -9  12   4        6.09        4.57      4.90 o
  -8  12   4       49.25       63.47      6.38 o
  -7  12   4      133.03      155.18      6.84 o
  -6  12   4      294.17      273.83      8.17 o
  -5  12   4       34.98       39.02      5.02 o
  -4  12   4       36.10       29.14      5.07 o
  -3  12   4       27.99       41.02      8.14 o
  -2  12   4      149.51      114.91      7.00 o
  -1  12   4       64.56       58.41      4.47 o
   0  12   4        4.25        9.58      3.19 o
   1  12   4        5.86        9.71      4.47 o
   2  12   4        1.39       -2.65      2.65 o
   3  12   4        2.03        1.78      2.90 o
   4  12   4       80.05      100.42     10.65 o
   5  12   4       59.34       61.91      5.08 o
   6  12   4        3.21        1.52      3.73 o
   7  12   4        3.60        7.50      4.97 o
   8  12   4        0.39       -4.72      4.72 o
   9  12   4        0.48        0.96      5.64 o
  10  12   4        2.97        1.94      6.54 o
 -10  13   4        0.06        5.24      5.13 o
  -9  13   4        6.10        8.59      4.83 o
  -8  13   4       60.62       72.59      6.55 o
  -7  13   4        0.06        2.77      3.47 o
  -6  13   4       82.47       79.44      4.94 o
  -5  13   4        8.29        5.58      7.02 o
  -4  13   4       10.22        0.55      4.27 o
  -3  13   4        0.20       -3.47      3.99 o
  -2  13   4       36.07       50.12      7.98 o
   1  13   4       36.79       38.26      4.06 o
   2  13   4      277.25      260.93      9.58 o
   3  13   4      201.45      220.85     12.35 o
   4  13   4        1.13        9.48      3.70 o
   5  13   4       20.96       36.08      5.27 o
   6  13   4        4.41       -0.16      4.51 o
   7  13   4       65.82       79.41     10.85 o
   8  13   4       30.46       41.81      6.59 o
   9  13   4        0.08        1.82      5.18 o
  -9  14   4        4.42        2.87      9.58 o
  -8  14   4       11.77        6.70      8.94 o
  -7  14   4       23.73       22.34      9.26 o
  -6  14   4       33.27       43.41      9.90 o
  -5  14   4       13.08       13.41      7.66 o
  -4  14   4      105.58      120.98     11.81 o
  -3  14   4      113.62      106.93     10.53 o
  -2  14   4        5.26        9.58      6.06 o
  -1  14   4       24.72       34.79      7.66 o
   2  14   4       11.07       12.50      3.72 o
   3  14   4        8.80        4.69      3.91 o
   4  14   4        3.32       -3.84      3.84 o
   5  14   4        0.99        1.17      8.30 o
   6  14   4       12.53       13.25      5.19 o
   7  14   4        6.68        4.60      8.62 o
   8  14   4        6.16        6.36      5.50 o
  -8  15   4        6.17        3.51      8.94 o
  -7  15   4       20.79       23.62      9.58 o
  -6  15   4        4.00       -3.51      7.34 o
  -5  15   4       12.06        4.79      7.66 o
  -4  15   4       20.75       28.09      8.30 o
  -3  15   4       20.18       23.62      8.30 o
  -2  15   4       98.37      114.28     11.17 o
  -1  15   4        9.40        5.43      6.38 o
   3  15   4       12.11       10.53      5.11 o
   4  15   4        1.28       -3.95      3.95 o
   5  15   4        0.01       -2.87      4.51 o
   6  15   4        1.23       -3.51      4.59 o
   7  15   4        5.84        2.93      5.40 o
  -6  16   4        1.57       -0.96      7.98 o
  -5  16   4       15.88       10.53      8.62 o
  -4  16   4       14.45       -7.02      7.34 o
  -3  16   4       41.51       25.54      9.26 o
  -2  16   4       97.78      114.28     11.81 o
  -1  16   4       56.80       72.46      9.58 o
   0  16   4       11.47        3.51      6.70 o
   4  16   4       14.82       22.98      7.34 o
   5  16   4        0.74       -4.74      4.74 o
  -4  17   4        0.01       -7.66      7.66 o
  -3  17   4        9.72       23.62      9.26 o
  -2  17   4       30.91       35.11      9.26 o
  -1  17   4       11.37       16.60      7.98 o
 -15   1   5        0.72        3.47      5.32 o
 -14   1   5       42.08       50.22      6.43 o
 -13   1   5       21.36       17.16      4.20 o
 -12   1   5        0.20       -2.90      3.28 o
 -11   1   5       61.48       51.18      4.35 o
 -10   1   5      425.88      383.79      9.16 o
  -9   1   5      128.83      129.61      6.10 o
  -8   1   5       33.00       28.74      2.30 o
  -7   1   5      743.69      851.38      9.99 o
  -6   1   5     1333.53     1370.81     13.16 o
  -5   1   5     2022.73     2195.08     19.31 o
  -4   1   5      358.66      427.86      5.04 o
  -3   1   5     4179.45     4237.84     37.24 o
  -2   1   5       20.50       14.33      0.95 o
  -1   1   5      970.73     1069.72      9.04 o
   0   1   5     6678.18     6535.56     49.49 o
   1   1   5      412.75      427.17      4.26 o
   2   1   5     2224.98     2211.37     18.63 o
   3   1   5     2651.39     2765.79     24.75 o
   4   1   5     1816.12     1914.53     24.53 o
   5   1   5      678.34      745.45     11.80 o
   6   1   5      934.17      959.44     14.68 o
   7   1   5      735.44      717.86     12.52 o
   8   1   5      752.23      741.26     11.76 o
   9   1   5        0.11       -2.64      2.64 o
  10   1   5       13.46       11.82      3.27 o
  11   1   5        0.53       -0.27      3.19 o
  12   1   5       27.07       22.97      4.49 o
  13   1   5       29.74       33.99      5.30 o
  14   1   5        1.57       -4.28      4.28 o
 -15   2   5        0.59       -5.00      5.00 o
 -14   2   5       50.86       57.52      6.69 o
 -13   2   5        0.19        0.20      4.32 o
 -12   2   5        4.14        3.12      3.31 o
 -11   2   5       78.44       71.86      4.85 o
 -10   2   5       11.91        7.54      2.64 o
  -9   2   5      177.87      162.46      5.15 o
  -8   2   5     1323.34     1341.54     14.57 o
  -7   2   5      250.47      203.38      4.10 o
  -6   2   5      903.09     1026.65     10.40 o
  -5   2   5     1003.66      890.55      9.02 o
  -4   2   5      237.67      266.16      3.68 o
  -3   2   5     1818.96     1919.67     15.65 o
  -2   2   5     8538.58     8917.38     66.82 o
  -1   2   5     1584.24     1679.43     14.43 o
   0   2   5     4838.22     5171.45     35.84 o
   1   2   5     2414.42     2542.57     20.13 o
   2   2   5      227.26      250.72      3.53 o
   3   2   5     1065.09     1011.41     11.01 o
   4   2   5       67.68       68.20      4.62 o
   5   2   5      254.12      230.29      5.66 o
   6   2   5      284.76      298.89      6.89 o
   7   2   5       27.05       28.11      2.70 o
   8   2   5      481.13      497.66      9.08 o
   9   2   5       30.73       25.16      3.62 o
  10   2   5        3.21       -0.11      3.07 o
  11   2   5        0.76        1.51      3.55 o
  12   2   5      129.26      145.84      7.87 o
  13   2   5        8.13        3.87      4.17 o
  14   2   5        0.61        2.50      5.45 o
 -15   3   5        0.82       -0.26      5.78 o
 -14   3   5        0.95       -4.32      4.32 o
 -13   3   5       50.73       57.40      6.26 o
 -12   3   5        1.48       -3.78      3.81 o
 -11   3   5        0.11       -2.61      2.61 o
 -10   3   5      172.04      175.61      4.91 o
  -9   3   5        7.08        2.01      1.88 o
  -8   3   5      134.92      139.92      3.65 o
  -7   3   5      143.91      160.48      3.41 o
  -6   3   5       55.74       42.81      1.78 o
  -5   3   5        8.63       12.38      1.09 o
  -4   3   5      932.10     1005.98      9.12 o
  -3   3   5      369.66      319.53      6.02 o
  -2   3   5      631.20      706.08      8.04 o
  -1   3   5      693.66      921.18      8.09 o
   0   3   5      272.86      236.27      2.88 o
   1   3   5     1314.00     1466.11     11.55 o
   2   3   5      377.53      316.44      3.96 o
   3   3   5      761.59      923.96     10.42 o
   4   3   5        2.51        5.47      1.42 o
   5   3   5      982.20      995.28     13.21 o
   6   3   5       17.86       17.95      3.82 o
   7   3   5      100.24       99.36      4.80 o
   8   3   5      471.75      449.82      8.41 o
   9   3   5       44.92       35.58      3.83 o
  10   3   5       61.83       63.46      4.70 o
  11   3   5       41.39       53.68      4.89 o
  12   3   5        0.02        6.84      4.00 o
  13   3   5       14.69        6.55      5.34 o
  14   3   5       49.96       69.14      7.78 o
 -15   4   5       25.76       20.13      6.14 o
 -14   4   5        1.32        1.91      4.95 o
 -13   4   5       49.66       46.24      9.62 o
 -12   4   5       32.44       44.50      5.53 o
 -11   4   5      105.50      120.30      5.48 o
 -10   4   5       22.96        6.43      2.47 o
  -9   4   5      174.75      170.59      4.91 o
  -8   4   5        8.99        9.34      1.70 o
  -7   4   5      651.11      639.45      7.93 o
  -6   4   5     1232.65     1133.62     11.18 o
  -5   4   5      314.83      309.48      4.43 o
  -4   4   5      200.41      196.42      3.25 o
  -3   4   5       33.88       32.87      1.36 o
  -2   4   5     4398.76     4362.73     41.08 o
  -1   4   5      687.67      704.28      6.54 o
   0   4   5     1957.10     2003.61     16.24 o
   1   4   5      673.30      667.53      6.31 o
   2   4   5      439.38      468.67      5.27 o
   3   4   5     3292.36     3611.88     37.92 o
   4   4   5        6.41        7.10      1.32 o
   5   4   5      735.00      738.71     10.66 o
   6   4   5      425.00      416.41      6.53 o
   7   4   5      241.56      222.56      5.98 o
   8   4   5      123.13      116.55      5.91 o
   9   4   5       29.59       33.13      3.74 o
  10   4   5      116.29      117.69      5.90 o
  11   4   5       33.61       32.43      4.45 o
  12   4   5        9.19        4.47      4.58 o
  13   4   5       53.63       64.75      7.11 o
  14   4   5       14.39       18.49     12.93 o
 -15   5   5       41.60       41.98      6.86 o
 -14   5   5       49.35       49.49      6.73 o
 -13   5   5        1.57       -1.52      4.54 o
 -12   5   5       12.21        6.19      4.36 o
 -11   5   5       15.76        9.71      4.10 o
 -10   5   5      129.43      108.73      4.59 o
  -9   5   5       76.85       64.39      3.51 o
  -8   5   5        0.07       -1.69      1.69 o
  -7   5   5      127.29      131.04      3.27 o
  -6   5   5      284.39      283.50      5.38 o
  -5   5   5      727.79      714.88      9.02 o
  -4   5   5       70.68       64.97      2.11 o
  -3   5   5        0.01        1.27      0.86 o
  -2   5   5      411.83      507.66      6.04 o
  -1   5   5     3422.36     3686.07     28.82 o
   0   5   5      132.86      164.77      2.35 o
   1   5   5      160.74      126.18      1.98 o
   2   5   5      967.14      927.58      9.57 o
   3   5   5     1010.64     1083.81     13.47 o
   4   5   5      674.70      736.96     10.34 o
   5   5   5      221.29      208.17      5.89 o
   6   5   5      455.27      443.21     10.61 o
   7   5   5      619.94      577.95      8.30 o
   8   5   5       26.82       29.91      3.07 o
   9   5   5        0.19       -2.37      2.37 o
  10   5   5       65.97       74.34      4.60 o
  11   5   5       92.56       86.84      6.63 o
  12   5   5       46.36       43.98      6.13 o
  13   5   5        7.38       16.64      6.63 o
  14   5   5        3.52        5.75      9.90 o
 -14   6   5        0.65       -4.63      5.13 o
 -13   6   5       34.91       35.40      6.01 o
 -12   6   5       23.16        9.96      4.85 o
 -11   6   5        2.95       -2.03      3.63 o
 -10   6   5       14.63        8.73      3.18 o
  -9   6   5        5.59        4.54      2.17 o
  -8   6   5      102.64       96.34      5.07 o
  -7   6   5        0.00       -0.29      1.91 o
  -6   6   5      419.25      403.17      6.90 o
  -5   6   5       40.33       35.70      2.23 o
  -4   6   5       22.26       23.64      1.47 o
  -3   6   5     1791.68     1850.32     18.72 o
  -2   6   5       35.00       72.83      2.45 o
  -1   6   5       40.91       57.84      1.40 o
   0   6   5       62.90       89.60      1.88 o
   1   6   5      325.26      374.13      4.63 o
   2   6   5     1060.41     1130.53     13.41 o
   3   6   5      877.60      852.14     11.19 o
   4   6   5       73.83       70.82      2.50 o
   5   6   5      304.39      299.41      6.83 o
   6   6   5       84.18       65.74      3.36 o
   7   6   5      392.82      368.49      7.79 o
   8   6   5        3.75        4.63      2.48 o
   9   6   5      103.97       90.74      5.33 o
  10   6   5       13.12       12.16      5.24 o
  11   6   5       63.27       78.05      9.10 o
  12   6   5        1.08       -1.66      5.75 o
  13   6   5        8.21        8.69      6.63 o
 -14   7   5       22.45       18.56      7.21 o
 -13   7   5        9.01        1.28      4.97 o
 -12   7   5        1.59        1.91      6.24 o
 -11   7   5       40.90       40.70      5.32 o
 -10   7   5       54.78       58.82      4.22 o
  -9   7   5        1.79        1.53      2.71 o
  -8   7   5       73.33       64.91      3.33 o
  -7   7   5      202.16      215.00      5.18 o
  -6   7   5       35.92       32.00      2.41 o
  -5   7   5      198.22      186.21      4.41 o
  -4   7   5        7.44        8.42      1.26 o
  -3   7   5      337.42      346.47      5.14 o
  -2   7   5      350.83      410.99      7.48 o
  -1   7   5      291.25      387.12      4.52 o
   0   7   5       27.29       23.81      1.35 o
   1   7   5       22.41       24.76      1.35 o
   2   7   5      213.24      203.11      3.59 o
   3   7   5      336.70      343.42      6.00 o
   4   7   5        8.90       18.24      2.16 o
   5   7   5       25.24       21.28      2.38 o
   6   7   5        8.69        6.48      2.24 o
   7   7   5        0.80       -0.59      2.34 o
   8   7   5       73.57       69.91      5.79 o
   9   7   5        0.32       -3.07      3.07 o
  10   7   5       18.96       26.04      5.87 o
  11   7   5       22.25       11.05      6.38 o
  12   7   5      145.10      150.67     11.06 o
  13   7   5        0.65       11.81      6.99 o
 -13   8   5       46.38       59.42      8.54 o
 -12   8   5        0.82       -4.00      5.36 o
 -11   8   5        0.25       -5.27      5.27 o
 -10   8   5       12.58        5.57      7.63 o
  -9   8   5        3.99        2.42      2.73 o
  -8   8   5      167.93      164.19      7.42 o
  -7   8   5      361.83      363.42      6.99 o
  -6   8   5        0.56       -0.48      1.71 o
  -5   8   5       31.64       34.81      2.26 o
  -4   8   5      159.08      150.94      3.05 o
  -3   8   5      319.68      332.30      6.90 o
  -2   8   5      450.18      491.98      8.63 o
  -1   8   5       92.64      115.17      5.26 o
   0   8   5      182.17      184.45      3.55 o
   1   8   5        0.88        2.48      1.27 o
   2   8   5      245.51      226.61      3.43 o
   3   8   5       77.72       67.21      2.90 o
   4   8   5        9.67        9.65      2.15 o
   5   8   5        0.53       -0.47      2.69 o
   6   8   5        8.30       19.19      3.70 o
   7   8   5      175.31      177.83     10.98 o
   8   8   5        2.04        4.82      6.25 o
   9   8   5       25.19       27.97      4.90 o
  10   8   5       12.50       16.09      5.73 o
  11   8   5       30.80       31.96      7.09 o
  12   8   5       10.03       12.57      6.88 o
 -13   9   5       12.83       17.28      7.13 o
 -12   9   5        8.73        1.08      5.82 o
 -11   9   5        0.49        2.30      7.98 o
 -10   9   5       44.69       44.54      6.52 o
  -9   9   5       24.49       26.78      4.90 o
  -8   9   5       28.73       32.30      4.88 o
  -7   9   5      153.47      145.71      4.95 o
  -6   9   5      356.87      345.65      6.26 o
  -5   9   5      185.78      170.57      4.11 o
  -4   9   5       33.13       34.53      1.98 o
  -3   9   5      232.83      228.77      5.30 o
  -2   9   5       20.66       17.23      2.51 o
  -1   9   5        0.06        1.66      2.12 o
   0   9   5       30.08       30.99      1.92 o
   1   9   5        8.98       11.96      1.85 o
   2   9   5     1341.74     1264.49     15.22 o
   3   9   5      863.21      880.99     18.61 o
   4   9   5       97.75       80.67      4.81 o
   5   9   5       52.03       52.51      4.41 o
   6   9   5      218.36      244.17     11.20 o
   7   9   5      102.14       99.99      6.25 o
   8   9   5       50.99       50.33      5.47 o
   9   9   5       22.43       21.37      5.64 o
  10   9   5        2.71        5.85      5.53 o
  11   9   5       11.89        4.87      6.08 o
  12   9   5        8.61        5.06      6.43 o
 -12  10   5        2.06       -2.57      5.52 o
 -11  10   5       39.86       46.31      6.90 o
 -10  10   5        1.29       -0.19      6.06 o
  -9  10   5       76.22       75.76      5.78 o
  -8  10   5       98.49       91.89      5.11 o
  -7  10   5       33.77       35.69      3.41 o
  -6  10   5      215.46      201.17      6.04 o
  -5  10   5        6.51        3.85      1.86 o
  -4  10   5      247.41      242.73      7.52 o
  -3  10   5      102.95       75.44      7.20 o
  -2  10   5       35.46       37.99      5.43 o
  -1  10   5       57.19       52.38      4.15 o
   0  10   5       28.59       39.59      2.58 o
   1  10   5      146.17      136.72     11.97 o
   2  10   5       64.94       61.15      4.04 o
   3  10   5      452.43      425.91     10.42 o
   4  10   5       78.15       86.43      5.16 o
   5  10   5        3.34        3.50      3.15 o
   6  10   5       44.04       52.19      5.01 o
   7  10   5        6.35        4.17      3.89 o
   8  10   5      122.07      142.28      9.25 o
   9  10   5        3.93       -0.96      4.97 o
  10  10   5       27.30       22.82      6.55 o
  11  10   5       27.67       21.31      6.99 o
 -12  11   5        2.23        3.76      6.21 o
 -11  11   5       21.76        9.91      5.96 o
 -10  11   5        0.28        0.36      4.60 o
  -9  11   5        8.39        9.29      4.04 o
  -8  11   5       10.33        9.61      3.60 o
  -7  11   5        4.53        2.81      4.00 o
  -6  11   5       32.41       25.29      3.35 o
  -5  11   5       52.24       51.49      3.53 o
  -4  11   5        1.83        5.35      2.92 o
  -3  11   5       94.41       87.51      4.82 o
  -2  11   5        0.50       -2.23      3.83 o
  -1  11   5      125.34      116.51      5.11 o
   0  11   5       42.11       46.69      6.70 o
   1  11   5       96.07       99.55      5.36 o
   2  11   5        0.01       -1.91      2.54 o
   3  11   5      236.26      230.83      7.63 o
   4  11   5        7.92        7.24      3.26 o
   5  11   5       24.46       32.33      5.25 o
   6  11   5        3.43       13.05      6.78 o
   7  11   5       26.59       31.64      5.86 o
   8  11   5        2.54        6.34      7.82 o
   9  11   5        0.45       -0.30      6.70 o
  10  11   5        0.56       -6.06      6.06 o
  11  11   5       12.52        8.00      6.53 o
 -11  12   5        1.14        0.96      5.36 o
 -10  12   5       14.00       15.79      6.22 o
  -9  12   5       52.28       57.67      6.26 o
  -8  12   5        2.43        3.04      3.64 o
  -7  12   5        5.48        5.07      4.65 o
  -6  12   5       10.94       20.97      4.19 o
  -5  12   5       90.98      104.02      4.78 o
  -4  12   5      253.28      226.90     10.04 o
  -3  12   5      245.99      214.48     12.93 o
   0  12   5       16.02       23.94      3.83 o
   1  12   5        3.86        3.55      2.83 o
   2  12   5        2.39        3.94      2.99 o
   3  12   5       44.88       50.38      4.52 o
   4  12   5        3.96       11.25      3.83 o
   5  12   5       54.09       69.29     11.29 o
   6  12   5       22.05       14.83      4.85 o
   7  12   5        0.85        3.35      4.97 o
   8  12   5        8.08        2.04      5.30 o
   9  12   5        5.16        5.03     12.61 o
  10  12   5        0.50       -3.69      5.75 o
 -10  13   5       38.93       65.49     10.69 o
  -9  13   5       17.33        9.64      4.96 o
  -8  13   5        0.14        1.36      4.11 o
  -7  13   5       40.54       50.43      9.90 o
  -6  13   5        7.78        0.64      6.70 o
  -5  13   5        2.26        1.60      6.70 o
  -4  13   5       12.78       22.98      7.34 o
  -3  13   5       34.14       25.86      6.70 o
  -2  13   5       79.67       82.99      9.58 o
   1  13   5       45.29       50.01      4.43 o
   2  13   5       60.02       52.13      5.06 o
   3  13   5        7.64        8.36      4.58 o
   4  13   5       15.64       16.94      4.07 o
   5  13   5       30.42       49.48      5.98 o
   6  13   5        0.60        0.32      4.51 o
   7  13   5        0.00        1.73      5.07 o
   8  13   5        2.82        8.94      5.73 o
   9  13   5        1.72        1.17      5.53 o
  -9  14   5        1.50       -8.62      8.62 o
  -8  14   5       19.08       34.79     10.53 o
  -7  14   5        9.18       22.03      8.94 o
  -6  14   5        0.09       -0.96      6.70 o
  -5  14   5        2.00       -6.38      6.38 o
  -4  14   5        2.27        4.15      7.34 o
  -3  14   5        2.07       -3.19      5.75 o
  -2  14   5       22.62       12.13      6.70 o
   2  14   5       10.31        9.52      3.68 o
   3  14   5       30.32       30.22      4.82 o
   4  14   5        1.70        6.89      4.40 o
   5  14   5       36.74       37.59      5.64 o
   6  14   5       11.27       13.73      8.62 o
   7  14   5       18.40       11.64     14.68 o
   8  14   5        0.06       -1.60      5.42 o
  -8  15   5       14.19       27.45     10.53 o
  -7  15   5        4.32        0.64      8.30 o
  -6  15   5        0.24        1.28      7.66 o
  -5  15   5        0.63        1.60      7.02 o
  -4  15   5        1.72        0.64      7.34 o
  -3  15   5       11.45        0.32      7.02 o
  -2  15   5       45.43       48.84      9.26 o
  -1  15   5        3.44       -2.23      6.70 o
   3  15   5        1.91        0.16      5.75 o
   4  15   5        9.95       12.29      4.51 o
   5  15   5        1.61        3.30      4.72 o
   6  15   5        1.94       11.81      5.19 o
   7  15   5        4.74        5.95      5.53 o
  -6  16   5        0.55        0.96      8.62 o
  -5  16   5       19.40       20.43      9.26 o
  -4  16   5       38.33       34.79      9.90 o
  -3  16   5      213.77      230.47     17.24 o
  -2  16   5      167.16      165.67     14.05 o
  -1  16   5        0.46       -6.70      6.70 o
   0  16   5        0.28       -6.38      6.38 o
   3  16   5        2.83        6.38      6.70 o
   4  16   5        8.56       -2.87      6.70 o
   5  16   5        0.37        7.01      7.66 o
  -3  17   5       19.99       14.36      9.58 o
  -2  17   5        0.81        0.96      7.98 o
  -1  17   5        8.01       15.00      7.98 o
   0  17   5        1.39        9.90      7.66 o
 -15   0   6       15.48       15.96     10.21 o
 -14   0   6      193.43      225.20     17.88 o
 -13   0   6       98.89       96.18     11.97 o
 -12   0   6      149.38      151.45      9.77 o
 -11   0   6       16.41        3.39      4.36 o
 -10   0   6       61.82       58.61      4.84 o
  -9   0   6      756.63      708.52     14.55 o
  -8   0   6       66.18       79.51      5.80 o
  -7   0   6      316.11      283.49      9.85 o
  -6   0   6      108.76       93.79      3.74 o
  -5   0   6      180.69      198.31      4.82 o
  -4   0   6     1062.28     1132.75     15.32 o
  -3   0   6    11245.26    11372.68    114.89 o
  -2   0   6    10704.49    10165.86    131.70 o
  -1   0   6      337.19      335.89      5.62 o
   0   0   6      242.49      249.58      4.79 o
   1   0   6      577.88      707.87      8.61 o
   2   0   6        6.49       -0.82      0.82 o
   3   0   6      171.57      275.30      5.09 o
   4   0   6      392.62      478.49      8.78 o
   5   0   6     2741.85     2872.74     39.92 o
   6   0   6     1448.90     1477.56     29.56 o
   7   0   6      145.74      142.19      9.42 o
   8   0   6      856.58      789.16     20.91 o
   9   0   6      181.78      188.06      9.93 o
  10   0   6       16.47        9.93      4.72 o
  11   0   6       40.45       51.96     11.49 o
  12   0   6      119.86       97.38     10.37 o
  13   0   6        1.04        2.88      6.43 o
  14   0   6        6.18        7.29      6.67 o
 -15   1   6        0.12       -0.46      6.53 o
 -14   1   6       72.41       75.04      7.24 o
 -13   1   6       47.31       49.27      4.86 o
 -12   1   6       19.25       14.25      3.70 o
 -11   1   6        0.03       -1.03      2.88 o
 -10   1   6      235.67      216.23      6.23 o
  -9   1   6       90.41       79.11      3.45 o
  -8   1   6      546.68      527.04      8.16 o
  -7   1   6     1285.61     1276.91     13.70 o
  -6   1   6       83.03       67.97      2.24 o
  -5   1   6      267.51      251.17      3.93 o
  -4   1   6      908.62      841.15      8.51 o
  -3   1   6      285.22      218.18      3.06 o
  -2   1   6     2704.19     2676.62     25.98 o
  -1   1   6     1534.35     1440.70     12.73 o
   0   1   6      129.45      147.40      2.31 o
   1   1   6     3759.94     3818.72     28.12 o
   2   1   6      989.50      977.76      9.14 o
   3   1   6      448.99      496.72      5.47 o
   4   1   6     1870.93     1818.64     21.21 o
   5   1   6        8.68       -0.08      1.81 o
   6   1   6       19.89       22.04      2.62 o
   7   1   6      674.37      641.46     11.92 o
   8   1   6       35.41       24.24      4.65 o
   9   1   6        5.45        1.06      2.75 o
  10   1   6       41.53       52.72      5.67 o
  11   1   6       21.91       22.70      4.14 o
  12   1   6       31.03       41.82      5.10 o
  13   1   6       25.87       24.95      5.39 o
  14   1   6        9.72        7.95      4.93 o
 -15   2   6       31.98       21.65      6.20 o
 -14   2   6       16.31        8.94      5.25 o
 -13   2   6       22.34       17.64      7.88 o
 -12   2   6        3.59        2.16      4.05 o
 -11   2   6       50.87       62.26      4.70 o
 -10   2   6      492.37      441.77     11.17 o
  -9   2   6      143.47      120.95      4.09 o
  -8   2   6      399.02      379.26      6.63 o
  -7   2   6      305.79      268.54      4.84 o
  -6   2   6        2.09       -1.09      1.09 o
  -5   2   6      186.91      193.85      3.64 o
  -4   2   6      290.06      283.47      3.95 o
  -3   2   6      526.01      511.30      5.29 o
  -2   2   6      110.33      134.58      2.27 o
  -1   2   6     1045.56      993.53      9.25 o
   0   2   6      660.78      672.97      6.22 o
   1   2   6     1531.05     1602.98     13.28 o
   2   2   6      406.21      465.42      4.89 o
   3   2   6      994.69     1201.93     11.85 o
   4   2   6       40.59       28.68      2.13 o
   5   2   6       60.05       62.84      2.90 o
   6   2   6      339.54      335.42      7.58 o
   7   2   6      428.71      413.27      9.09 o
   8   2   6       42.22       31.66      4.00 o
   9   2   6       16.63       15.08      3.38 o
  10   2   6        5.83        4.41      3.26 o
  11   2   6       91.68       80.12      5.57 o
  12   2   6        1.72        1.92      4.02 o
  13   2   6        0.15       -3.71      4.06 o
  14   2   6        2.27       -2.31      5.01 o
 -15   3   6        5.43       10.75      5.71 o
 -14   3   6       26.30       27.71      5.93 o
 -13   3   6        1.55        2.19      4.72 o
 -12   3   6        2.98        3.24      4.21 o
 -11   3   6       94.07       80.91      4.90 o
 -10   3   6       16.95       18.27      2.52 o
  -9   3   6       35.29       27.50      2.48 o
  -8   3   6       17.05        8.69      1.96 o
  -7   3   6       65.87       81.45      2.60 o
  -6   3   6      104.55      109.45      2.70 o
  -5   3   6      563.12      598.10      6.74 o
  -4   3   6      441.76      467.19      5.18 o
  -3   3   6       65.45       59.14      1.71 o
  -2   3   6      126.90       90.00      3.06 o
  -1   3   6     1569.89     1481.66     13.22 o
   0   3   6        2.04        3.53      0.69 o
   1   3   6        2.24        0.55      0.72 o
   2   3   6     6913.08     6953.49     53.22 o
   3   3   6      114.56      112.68      2.63 o
   4   3   6      157.64      158.99      4.07 o
   5   3   6      171.48      194.55      5.44 o
   6   3   6       13.72        7.34      2.08 o
   7   3   6        2.62        1.78      1.82 o
   8   3   6      265.73      235.52      7.10 o
   9   3   6       50.02       50.14      4.22 o
  10   3   6        1.37        1.78      2.99 o
  11   3   6        1.97       -0.61      3.49 o
  12   3   6       16.55       18.23      4.37 o
  13   3   6        0.12        0.27      5.15 o
  14   3   6        0.57        0.05      5.48 o
 -15   4   6       40.91       38.37      6.71 o
 -14   4   6        0.58        3.97      4.95 o
 -13   4   6        3.55        7.81      4.95 o
 -12   4   6        0.83        1.06      4.34 o
 -11   4   6       18.67       20.32      3.04 o
 -10   4   6        6.86        4.89      2.47 o
  -9   4   6       62.47       43.14      2.76 o
  -8   4   6        0.01       -1.57      1.57 o
  -7   4   6      151.69      168.46      3.62 o
  -6   4   6      197.59      164.61      3.28 o
  -5   4   6      199.58      221.08      4.42 o
  -4   4   6       88.19       99.54      2.43 o
  -3   4   6      420.53      386.02      5.52 o
  -2   4   6      658.76      661.90      8.28 o
  -1   4   6        0.51       -0.22      0.72 o
   0   4   6      644.93      710.75      7.14 o
   1   4   6     2668.92     2797.65     22.36 o
   2   4   6     1037.22     1000.49      9.71 o
   3   4   6        3.86        3.65      1.18 o
   4   4   6       10.12        6.19      1.27 o
   5   4   6       41.63       34.30      1.97 o
   6   4   6      233.68      232.25      5.70 o
   7   4   6      165.23      144.87      4.12 o
   8   4   6       32.09       23.18      4.49 o
   9   4   6        0.02       -2.30      2.30 o
  10   4   6        4.71        2.51      2.84 o
  11   4   6       58.10       49.47      4.46 o
  12   4   6       12.27        3.69      4.72 o
  13   4   6        0.28       -4.55      4.55 o
  14   4   6        7.99       30.32     10.85 o
 -14   5   6       47.49       49.71      6.76 o
 -13   5   6       28.02       20.49      5.47 o
 -12   5   6        0.60        4.22      4.42 o
 -11   5   6       17.58        9.21      3.27 o
 -10   5   6       90.25      100.05      6.46 o
  -9   5   6       23.40       11.78      3.22 o
  -8   5   6       12.48       12.01      1.97 o
  -7   5   6       35.64       31.30      1.97 o
  -6   5   6       67.36       62.63      2.59 o
  -5   5   6       73.97       82.63      2.85 o
  -4   5   6        3.86        2.06      1.14 o
  -3   5   6      200.53      229.02      3.99 o
  -2   5   6      114.72      142.84      3.01 o
  -1   5   6      468.96      578.20      5.44 o
   0   5   6      442.59      430.94      4.94 o
   1   5   6      348.72      312.75      3.57 o
   2   5   6     1056.16     1115.85     14.43 o
   3   5   6       51.27       49.49      1.93 o
   4   5   6      355.85      363.37      4.77 o
   5   5   6        7.53        7.23      1.23 o
   6   5   6       40.79       31.98      1.68 o
   7   5   6      168.59      136.34      5.11 o
   8   5   6       55.57       44.46      3.81 o
   9   5   6      125.95      128.77      5.69 o
  10   5   6       14.08       16.11      3.39 o
  11   5   6       35.04       41.38      5.88 o
  12   5   6        2.31        3.52      6.08 o
  13   5   6       36.93       50.45      8.46 o
 -14   6   6       37.72       32.44      6.43 o
 -13   6   6       68.00       75.89      8.07 o
 -12   6   6       44.55       43.47      5.74 o
 -11   6   6       12.29       19.38      4.76 o
 -10   6   6       18.72       11.92      3.03 o
  -9   6   6       23.37       35.87      3.09 o
  -8   6   6        6.16        3.09      1.80 o
  -7   6   6       35.02       26.52      2.41 o
  -6   6   6      170.67      161.43      4.44 o
  -5   6   6       13.95       10.11      1.73 o
  -4   6   6       56.30       73.57      2.32 o
  -3   6   6       14.94        8.32      2.20 o
  -2   6   6      147.11      115.32      2.62 o
  -1   6   6      311.76      310.95      3.67 o
   0   6   6       93.96       95.09      2.02 o
   1   6   6       64.01       81.36      2.00 o
   2   6   6      271.51      282.33      3.97 o
   3   6   6       49.11       51.64      2.51 o
   4   6   6       15.86       14.67      1.61 o
   5   6   6       45.17       37.00      2.71 o
   6   6   6        8.25        4.19      2.16 o
   7   6   6        9.31        7.92      2.63 o
   8   6   6      245.16      255.58      6.97 o
   9   6   6        6.93        5.08      3.22 o
  10   6   6        1.68        1.39      3.97 o
  11   6   6        1.37        8.93      5.53 o
  12   6   6       26.53       34.84      7.67 o
  13   6   6       11.63       15.42      7.11 o
 -14   7   6       21.69       17.18      7.21 o
 -13   7   6       13.74       11.61      5.14 o
 -12   7   6       32.11       34.03      5.58 o
 -11   7   6       25.36       39.19      5.81 o
 -10   7   6       37.74       41.12      3.98 o
  -9   7   6        2.30        4.27      2.80 o
  -8   7   6        0.43       -1.12      2.02 o
  -7   7   6      167.61      145.17      4.56 o
  -6   7   6        2.78       -0.54      1.69 o
  -5   7   6       55.45       50.91      4.23 o
  -4   7   6      181.68      189.68      3.69 o
  -3   7   6       86.30       81.44      3.19 o
  -2   7   6      466.63      489.79      6.15 o
  -1   7   6      551.46      598.01      6.70 o
   0   7   6      152.05      147.34      3.19 o
   1   7   6       12.55       16.42      1.36 o
   2   7   6     2183.11     2217.10     27.62 o
   3   7   6      511.31      472.50      7.88 o
   4   7   6      754.05      722.71     12.00 o
   5   7   6       82.48       90.83      3.71 o
   6   7   6        9.79        5.62      2.69 o
   7   7   6        1.56        2.23      2.74 o
   8   7   6       52.33       38.73      4.70 o
   9   7   6       14.62       13.76      4.40 o
  10   7   6       60.79       54.24      7.33 o
  11   7   6       34.49       28.61      6.88 o
  12   7   6       27.65       32.78      7.77 o
  13   7   6       21.13       24.08      7.89 o
 -13   8   6        2.93        7.03      9.10 o
 -12   8   6       20.21       26.81      6.50 o
 -11   8   6        0.17       -3.85      3.85 o
 -10   8   6       89.44       97.39      9.56 o
  -9   8   6      123.60      125.11      6.04 o
  -8   8   6      369.77      355.38      8.54 o
  -7   8   6        4.53        1.67      2.02 o
  -6   8   6        0.13       -1.65      1.65 o
  -5   8   6       30.53       27.99      2.21 o
  -4   8   6       57.63       65.04      3.59 o
  -3   8   6      212.27      212.96      5.42 o
  -2   8   6        9.00       14.78      2.11 o
  -1   8   6        0.04        1.75      0.85 o
   0   8   6        6.52        0.06      1.14 o
   1   8   6      159.75      163.14      3.26 o
   2   8   6      195.77      201.07      5.59 o
   3   8   6     2381.86     2343.49     35.32 o
   4   8   6       92.34      101.89      4.44 o
   5   8   6      128.31      127.83      5.16 o
   6   8   6      362.69      383.46     10.81 o
   7   8   6       10.98       13.36      3.81 o
   8   8   6        4.38        1.80      3.55 o
   9   8   6       11.16       20.53      6.86 o
  10   8   6       47.00       46.07      7.33 o
  11   8   6      120.68      119.31      9.92 o
  12   8   6       27.70       30.17      8.01 o
 -13   9   6        0.86       14.89      7.98 o
 -12   9   6       18.60       14.16      6.21 o
 -11   9   6        2.89       -2.52      4.99 o
 -10   9   6       14.25       15.58      5.21 o
  -9   9   6       18.97       11.98      3.66 o
  -8   9   6       53.31       63.06      4.70 o
  -7   9   6       10.83        6.40      2.69 o
  -6   9   6        3.46        2.10      3.07 o
  -5   9   6      638.19      622.94      8.72 o
  -4   9   6        1.99        0.27      1.42 o
  -3   9   6        0.69        1.94      1.99 o
  -2   9   6      200.10      194.79      6.12 o
  -1   9   6       61.66       65.80      2.24 o
   0   9   6        1.77        5.86      1.39 o
   1   9   6      309.50      342.33      8.11 o
   2   9   6        7.14        2.84      2.49 o
   3   9   6       13.19       10.11      3.29 o
   4   9   6        1.04        1.70      3.19 o
   5   9   6       74.62       75.47      5.15 o
   6   9   6        6.97        2.80      3.56 o
   7   9   6       16.13       20.04      4.28 o
   8   9   6       10.06       10.46      4.21 o
   9   9   6        4.73        4.45      5.07 o
  10   9   6       14.55        9.39      5.86 o
  11   9   6       12.41       16.25      6.88 o
  12   9   6        0.03        2.37      7.82 o
 -12  10   6        9.11       13.22      6.22 o
 -11  10   6        4.54       -2.00      9.10 o
 -10  10   6        0.30       -4.27      4.27 o
  -9  10   6        4.66        4.97      3.16 o
  -8  10   6       41.42       45.81      6.36 o
  -7  10   6       43.12       31.97      4.52 o
  -6  10   6      370.15      389.35      8.44 o
  -5  10   6        5.37       -0.81      2.76 o
  -4  10   6       60.84       62.25      4.84 o
  -3  10   6        0.00        2.62      2.50 o
  -2  10   6        1.27        6.38      3.51 o
  -1  10   6       24.50       26.74      2.31 o
   0  10   6       76.32       81.71      3.76 o
   1  10   6      223.07      222.11     10.21 o
   2  10   6       62.74       77.80      4.51 o
   3  10   6      234.02      209.33      7.35 o
   4  10   6        1.58        2.90      3.00 o
   5  10   6       19.78       22.85      4.03 o
   6  10   6       23.53       36.16      4.83 o
   7  10   6        0.51        0.77      3.68 o
   8  10   6        2.04        4.63      6.22 o
   9  10   6        0.63       -0.29      5.27 o
  10  10   6        4.71        5.20      5.98 o
  11  10   6       18.40       14.91      6.63 o
 -12  11   6        7.17       15.22      6.52 o
 -11  11   6        3.32       12.69      5.83 o
 -10  11   6        8.34        6.88      5.13 o
  -9  11   6        3.38        3.67      3.75 o
  -8  11   6       62.61       73.72      4.57 o
  -7  11   6        3.74        5.15      2.71 o
  -6  11   6        8.65        4.25      2.61 o
  -5  11   6       66.32       50.74      4.74 o
  -4  11   6       13.92       11.31      3.13 o
  -3  11   6        0.44       -2.61      2.61 o
  -2  11   6        7.02        9.26      4.15 o
   0  11   6      144.85      130.05      5.36 o
   1  11   6        1.24       -1.78      2.60 o
   2  11   6        3.80       -0.83      3.79 o
   3  11   6       11.15       13.56      3.31 o
   4  11   6       17.72        9.84      3.48 o
   5  11   6        0.46       -1.71      4.86 o
   6  11   6       34.68       38.23      5.08 o
   7  11   6      161.67      197.24     10.69 o
   8  11   6        7.33        4.65      5.30 o
   9  11   6       47.98       34.46      8.46 o
  10  11   6       29.41       27.29      6.88 o
 -11  12   6        0.19        3.36      5.43 o
 -10  12   6        7.84       15.80      5.60 o
  -9  12   6        8.81       15.16      4.96 o
  -8  12   6       32.10       36.36      4.57 o
  -7  12   6      109.83      115.44      6.50 o
  -6  12   6       63.29       57.88      9.66 o
  -5  12   6        4.87        1.72      4.63 o
  -4  12   6       93.54       90.76      6.86 o
  -3  12   6       28.67       31.37      8.78 o
   0  12   6        5.92       10.85      3.19 o
   1  12   6       38.83       40.78      3.96 o
   2  12   6       31.24       26.62      3.99 o
   3  12   6        2.17       -2.75      3.01 o
   4  12   6       36.48       45.42      4.68 o
   5  12   6       72.94       78.87      5.91 o
   6  12   6       89.15       79.35      7.22 o
   7  12   6       22.15       21.98      5.75 o
   8  12   6       17.96       26.98      6.20 o
   9  12   6        7.02       13.22      6.20 o
  10  12   6        1.19        4.47      5.64 o
 -10  13   6        5.11        5.26      5.49 o
  -9  13   6        0.81       -0.32      8.30 o
  -8  13   6        2.26       -6.70      6.70 o
  -7  13   6        9.47        9.26      7.66 o
  -6  13   6       16.79       14.05      7.98 o
  -5  13   6       41.98       31.28      8.94 o
  -4  13   6      229.06      218.02     15.32 o
  -3  13   6      111.70      105.98     10.85 o
   1  13   6       23.93       37.85      4.47 o
   2  13   6       63.27       64.23     10.21 o
   3  13   6       55.04       56.02      4.91 o
   4  13   6       42.39       48.05      5.38 o
   5  13   6       44.35       52.65      6.08 o
   6  13   6       23.58       23.01      5.64 o
   7  13   6      151.07      147.25      9.59 o
   8  13   6       26.45       43.19      9.42 o
   9  13   6        0.07        0.23      5.53 o
  -9  14   6        0.01        8.94      9.26 o
  -8  14   6        0.93        5.43      8.62 o
  -7  14   6        3.96        2.87      7.98 o
  -6  14   6        3.21        1.92      7.34 o
  -5  14   6        0.24       -2.87      7.34 o
  -4  14   6       25.13       36.07      8.30 o
  -3  14   6       24.70       33.84      7.98 o
  -2  14   6        6.46        3.51      6.38 o
   2  14   6       43.88       48.29     15.00 o
   3  14   6       25.67       32.63      5.13 o
   4  14   6       15.08       14.87      4.79 o
   5  14   6        2.98        5.43      4.95 o
   6  14   6        1.47        2.87      4.97 o
   7  14   6        3.76        1.45      5.40 o
   8  14   6       10.24        6.79      6.86 o
  -8  15   6        1.19        2.55      8.94 o
  -7  15   6       19.79       10.53      9.26 o
  -6  15   6        1.84       -6.70      6.70 o
  -5  15   6        7.90       -0.96      7.98 o
  -4  15   6       23.51       22.34      8.30 o
  -3  15   6       18.50       32.56      8.94 o
  -2  15   6       20.45       14.05      7.34 o
  -1  15   6       19.29       14.36      7.66 o
   2  15   6       13.79       23.62      7.34 o
   3  15   6        0.72        2.23      6.38 o
   4  15   6        1.46       -1.08      4.40 o
   5  15   6        5.40        5.91     11.01 o
   6  15   6        0.56        5.51      5.43 o
  -6  16   6        4.18       -8.30      8.30 o
  -5  16   6        2.25        5.11      8.62 o
  -4  16   6       22.75       14.36      9.26 o
  -3  16   6       58.32       76.61     11.49 o
  -2  16   6       43.51       45.01      9.58 o
  -1  16   6       69.22       71.50     11.17 o
   3  16   6        5.12        3.51      7.02 o
   4  16   6        0.00       -1.28      6.70 o
  -3  17   6       73.47       69.91     11.81 o
  -2  17   6       11.44        1.28      7.98 o
  -1  17   6        6.91       11.81      8.30 o
   0  17   6        5.81        2.87      7.98 o
 -15   1   7        2.94       -6.43      6.43 o
 -14   1   7       22.14       32.92      6.01 o
 -13   1   7       65.64       63.66      6.30 o
 -12   1   7       11.29        9.98      3.67 o
 -11   1   7       65.41       74.02      4.46 o
 -10   1   7      128.09      110.10      4.16 o
  -9   1   7      191.60      204.72      5.31 o
  -8   1   7      234.54      230.53      5.26 o
  -7   1   7        9.50        9.41      1.90 o
  -6   1   7      169.29      171.00      4.23 o
  -5   1   7        3.20        2.80      1.05 o
  -4   1   7     2054.82     1948.48     17.46 o
  -3   1   7     5037.83     5443.29     44.47 o
  -2   1   7     1811.05     1994.21     20.09 o
  -1   1   7       28.80       29.49      1.99 o
   0   1   7      103.40       77.13      1.64 o
   1   1   7      754.38      736.34      6.56 o
   2   1   7      245.12      275.76      3.64 o
   3   1   7      313.01      342.26      4.33 o
   4   1   7      251.88      226.66      3.77 o
   5   1   7      245.02      221.88      5.25 o
   6   1   7       14.68       10.35      2.20 o
   7   1   7      876.40      843.08     14.52 o
   8   1   7        6.90        0.09      3.36 o
   9   1   7       76.87       68.12      5.02 o
  10   1   7      152.94      143.08      7.88 o
  11   1   7       53.41       48.08      5.06 o
  12   1   7        2.62       11.17      4.39 o
  13   1   7       33.91       42.50      7.00 o
  14   1   7        2.82        3.89      4.82 o
 -15   2   7        0.02        8.91      5.66 o
 -14   2   7       32.85       41.82      6.33 o
 -13   2   7       44.83       46.62      8.05 o
 -12   2   7       47.96       34.64      5.76 o
 -11   2   7      280.65      300.13      7.68 o
 -10   2   7      176.97      161.13      5.47 o
  -9   2   7        4.32       -1.43      2.17 o
  -8   2   7      166.33      165.81      4.60 o
  -7   2   7      134.37      129.55      3.84 o
  -6   2   7      717.84      688.35     10.36 o
  -5   2   7        6.20        4.48      1.06 o
  -4   2   7     1029.72     1058.99     10.44 o
  -3   2   7      847.39      874.97      8.75 o
  -2   2   7     5152.01     5178.14     48.69 o
  -1   2   7     5652.48     6071.77     49.16 o
   0   2   7      392.23      418.71      4.45 o
   1   2   7      192.58      188.31      3.04 o
   2   2   7      173.04      185.28      2.79 o
   3   2   7      863.77      904.69      8.88 o
   4   2   7     1151.81     1275.42     13.98 o
   5   2   7      485.77      493.82      8.28 o
   6   2   7      281.83      258.45      6.05 o
   7   2   7       64.90       44.91      3.24 o
   8   2   7      440.84      397.12      8.59 o
   9   2   7        6.49        2.05      2.94 o
  10   2   7        2.97        0.29      3.12 o
  11   2   7        7.69       11.25      4.04 o
  12   2   7       48.59       49.53      5.40 o
  13   2   7       31.82       28.90      5.34 o
  14   2   7        3.20        8.25      5.76 o
 -15   3   7        0.26        1.70      5.62 o
 -14   3   7       45.76       48.59     11.04 o
 -13   3   7       50.39       48.92      6.32 o
 -12   3   7      272.48      274.18      8.69 o
 -11   3   7        4.51        3.36      2.72 o
 -10   3   7      131.67      152.28      4.85 o
  -9   3   7       12.23       14.50      2.11 o
  -8   3   7      333.47      330.02      8.71 o
  -7   3   7       84.51       79.60      2.66 o
  -6   3   7       24.29       29.31      1.70 o
  -5   3   7      406.53      408.76      5.06 o
  -4   3   7      357.08      370.40      6.08 o
  -3   3   7      183.83      237.47      3.96 o
  -2   3   7      171.93      175.36      3.29 o
  -1   3   7      381.03      502.39      5.30 o
   0   3   7      573.91      551.47      5.48 o
   1   3   7      387.34      323.31      3.93 o
   2   3   7       68.04       55.83      1.59 o
   3   3   7      379.08      479.35      5.60 o
   4   3   7      846.87      875.91     10.68 o
   5   3   7      295.98      301.46      6.25 o
   6   3   7       74.59       72.99      5.37 o
   7   3   7      220.81      196.71      5.84 o
   8   3   7       21.22       17.17      2.82 o
   9   3   7       78.05       87.90      4.57 o
  10   3   7       19.08       20.03      3.39 o
  11   3   7        1.02        4.24      3.30 o
  12   3   7       44.40       53.52      5.56 o
  13   3   7       13.05       12.78      6.70 o
 -15   4   7        1.31       -0.58      5.63 o
 -14   4   7        0.73        3.71      5.27 o
 -13   4   7       16.36       31.78      5.77 o
 -12   4   7      164.39      203.06      9.64 o
 -11   4   7        0.53        2.84      2.61 o
 -10   4   7       54.77       48.66      4.20 o
  -9   4   7      248.81      227.34      5.99 o
  -8   4   7       19.54       14.78      2.40 o
  -7   4   7      964.88      909.05      9.94 o
  -6   4   7      321.07      295.71      4.57 o
  -5   4   7      109.12      143.85      3.00 o
  -4   4   7      647.92      683.48      8.59 o
  -3   4   7      116.36       82.27      2.31 o
  -2   4   7       42.02       37.77      1.26 o
  -1   4   7     1803.55     1898.41     16.75 o
   0   4   7      109.13      134.67      2.32 o
   1   4   7       90.54      117.15      2.31 o
   2   4   7      768.28      804.25      8.34 o
   3   4   7      689.57      744.48      7.75 o
   4   4   7      683.75      697.23      8.97 o
   5   4   7      207.08      182.88      4.10 o
   6   4   7      702.83      661.90     10.66 o
   7   4   7      125.08      129.21      4.93 o
   8   4   7      377.03      363.94      8.18 o
   9   4   7       10.36        4.98      2.84 o
  10   4   7        0.43        0.51      2.88 o
  11   4   7      195.59      235.56      8.80 o
  12   4   7        2.02       -0.82      4.66 o
  13   4   7       20.11       40.19      7.89 o
 -14   5   7       48.29       48.16      7.83 o
 -13   5   7        8.73        9.26      5.16 o
 -12   5   7        0.09        0.72      4.28 o
 -11   5   7      131.11      119.47      5.83 o
 -10   5   7       27.28       18.27      2.90 o
  -9   5   7      172.78      156.07      5.20 o
  -8   5   7        6.76       -0.57      2.13 o
  -7   5   7       27.22       18.95      2.39 o
  -6   5   7      285.70      266.64      4.83 o
  -5   5   7      141.92      144.58      4.08 o
  -4   5   7      276.76      262.31      4.48 o
  -3   5   7       40.99       44.23      2.01 o
  -2   5   7      413.40      385.01      6.76 o
  -1   5   7        0.14        1.96      0.78 o
   0   5   7       14.47        8.16      1.06 o
   1   5   7     1154.07     1382.26     11.46 o
   2   5   7     1635.42     1640.45     17.41 o
   3   5   7       25.45       25.29      2.45 o
   4   5   7      170.42      150.96      3.12 o
   5   5   7      211.91      215.95      4.33 o
   6   5   7      207.66      212.38      4.53 o
   7   5   7      303.56      295.51      5.72 o
   8   5   7        6.46        1.84      2.42 o
   9   5   7       16.94       17.81      3.12 o
  10   5   7       90.54       97.39      5.19 o
  11   5   7       70.27       82.37      8.58 o
  12   5   7       79.33       83.49      9.48 o
  13   5   7        1.16        7.82      7.02 o
 -14   6   7       47.07       49.67      7.00 o
 -13   6   7        0.25       -1.57      4.73 o
 -12   6   7        7.33       11.68      4.81 o
 -11   6   7       53.19       48.76      4.61 o
 -10   6   7       24.58       24.89      3.52 o
  -9   6   7      395.13      391.56      8.05 o
  -8   6   7      219.08      203.29      7.18 o
  -7   6   7       10.09        2.13      2.01 o
  -6   6   7        2.62        2.97      1.88 o
  -5   6   7       43.69       54.65      2.51 o
  -4   6   7      599.58      570.79      7.90 o
  -3   6   7     2502.54     2508.19     26.22 o
  -2   6   7      538.87      571.91      6.74 o
  -1   6   7      443.11      488.53      5.19 o
   0   6   7     1589.06     1709.07     15.37 o
   1   6   7      195.64      223.22      3.79 o
   2   6   7      890.37      960.38     11.67 o
   3   6   7       95.73       88.82      2.58 o
   4   6   7      212.34      215.95      5.23 o
   5   6   7       38.69       56.66      4.68 o
   6   6   7      298.47      257.55      6.64 o
   7   6   7        1.35        2.81      2.71 o
   8   6   7        1.40        1.43      2.55 o
   9   6   7       21.71       13.93      3.57 o
  10   6   7        9.62       14.86      5.75 o
  11   6   7        0.33       -6.86      6.86 o
  12   6   7        0.02       -6.04      6.04 o
  13   6   7        0.64       -2.54      6.53 o
 -14   7   7       15.72       14.42      6.66 o
 -13   7   7        1.16        0.54      5.74 o
 -12   7   7        0.81        2.47      4.47 o
 -11   7   7        0.04        1.97      4.28 o
 -10   7   7      132.01      138.69      6.45 o
  -9   7   7        4.32        8.27      2.97 o
  -8   7   7       16.07       16.59      2.56 o
  -7   7   7        4.76        0.06      2.88 o
  -6   7   7        4.74        1.61      1.82 o
  -5   7   7       89.78       76.33      3.26 o
  -4   7   7      259.38      259.47      4.91 o
  -3   7   7       19.06       22.27      1.87 o
  -2   7   7      120.59      112.23      2.37 o
  -1   7   7       53.82       63.16      1.79 o
   0   7   7      315.21      342.33      4.48 o
   1   7   7      632.04      624.20      6.58 o
   2   7   7       45.36       44.00      2.72 o
   3   7   7      189.54      158.93      6.71 o
   4   7   7       21.21       27.10      2.92 o
   5   7   7       15.86        9.57      2.59 o
   6   7   7      298.40      278.41      9.92 o
   7   7   7      148.21      112.14      5.44 o
   8   7   7       35.23       27.93      4.59 o
   9   7   7        6.38        2.99      5.99 o
  10   7   7        3.93        1.88      5.40 o
  11   7   7        4.42        5.91      6.09 o
  12   7   7        5.29       -0.12      8.62 o
 -13   8   7       25.98       33.68      7.36 o
 -12   8   7        2.91       -5.18      5.18 o
 -11   8   7       25.64       29.30      5.18 o
 -10   8   7        0.50        2.46      3.15 o
  -9   8   7      110.00      125.98      5.69 o
  -8   8   7       74.89       72.30      3.71 o
  -7   8   7        0.99       -0.65      2.05 o
  -6   8   7        2.99        0.64      2.08 o
  -5   8   7       27.70       25.64      2.35 o
  -4   8   7      169.31      168.00      3.93 o
  -3   8   7      311.93      312.59      6.90 o
  -2   8   7      210.42      198.21      3.48 o
  -1   8   7       65.47       59.47      2.05 o
   0   8   7       70.36       80.32      2.58 o
   1   8   7        6.47       14.23      1.72 o
   2   8   7        7.67       12.82      1.73 o
   3   8   7      149.09      147.12      6.68 o
   4   8   7       42.23       38.06      3.24 o
   5   8   7       19.66       11.78      2.89 o
   6   8   7      216.62      214.78      8.32 o
   7   8   7        0.25       -1.62      3.36 o
   8   8   7       27.61       20.97      4.53 o
   9   8   7       50.34       64.57      7.45 o
  10   8   7       16.21       13.91      6.38 o
  11   8   7        2.13       -0.89      6.20 o
  12   8   7       18.78       26.53      7.78 o
 -13   9   7       11.38        2.82      6.41 o
 -12   9   7        2.42        2.29      5.67 o
 -11   9   7        0.02       -2.90      5.11 o
 -10   9   7      223.85      240.89     13.25 o
  -9   9   7      122.16      136.30      6.73 o
  -8   9   7       66.83       68.70      4.27 o
  -7   9   7      109.01      105.74      4.88 o
  -6   9   7      329.54      324.52      6.72 o
  -5   9   7      573.21      549.11      8.19 o
  -4   9   7       28.02       25.92      1.98 o
  -3   9   7       32.07       34.42      2.88 o
  -2   9   7       52.12       41.69      3.24 o
  -1   9   7        4.35        2.82      1.71 o
   0   9   7        0.18        1.79      1.70 o
   1   9   7      685.19      704.20     18.50 o
   2   9   7      685.45      647.81     11.11 o
   3   9   7        0.37       -0.82      3.43 o
   4   9   7       45.04       41.99      4.14 o
   5   9   7        7.81        9.20      3.36 o
   6   9   7        8.46        7.88      6.30 o
   7   9   7        6.33        3.50      3.74 o
   8   9   7        9.97       15.32      5.42 o
   9   9   7       25.22       27.91     15.80 o
  10   9   7       11.21       21.33      6.53 o
  11   9   7        2.44        5.14      6.41 o
 -12  10   7        6.78       11.22      6.13 o
 -11  10   7        8.41       15.10      6.06 o
 -10  10   7       14.53       17.06      5.52 o
  -9  10   7        4.74        4.49      3.62 o
  -8  10   7        5.82        3.35      2.89 o
  -7  10   7        0.86        0.43      2.54 o
  -6  10   7        4.99       10.18      2.62 o
  -5  10   7       51.74       49.62      3.43 o
  -4  10   7      206.00      209.30      6.39 o
  -3  10   7      108.17       95.63      6.14 o
  -2  10   7       43.24       38.82      3.96 o
  -1  10   7      124.88      114.19      4.95 o
   0  10   7      154.87      143.86      5.90 o
   1  10   7       51.24       52.13      4.13 o
   2  10   7       25.35       24.19      8.86 o
   3  10   7        2.56        3.76      3.05 o
   4  10   7        0.72       -2.81      2.81 o
   5  10   7       10.78        8.87      3.63 o
   6  10   7        1.87       -1.05      3.86 o
   7  10   7        2.41       -4.45      5.56 o
   8  10   7       11.29       10.13      6.38 o
   9  10   7        3.83       -6.88      7.18 o
  10  10   7        0.02        1.44      5.87 o
  11  10   7       22.60       25.06      7.45 o
 -12  11   7       19.37       19.71      6.73 o
 -11  11   7       41.82       57.16      7.26 o
 -10  11   7        4.51       -0.77      5.43 o
  -9  11   7        2.15       -1.54      3.62 o
  -8  11   7        0.68        3.25      2.98 o
  -7  11   7        6.16        5.46      2.72 o
  -6  11   7      219.89      210.55      9.73 o
  -5  11   7        1.17       -3.17      3.17 o
  -4  11   7        3.44        6.79      2.84 o
  -3  11   7      155.67      155.05      7.50 o
  -1  11   7      116.34      112.68      5.11 o
   0  11   7      287.59      278.41      8.26 o
   1  11   7       50.70       49.41      7.02 o
   2  11   7        7.58       11.74      3.03 o
   3  11   7       17.89       16.61      3.54 o
   4  11   7       10.81        8.89      4.65 o
   5  11   7       67.15       74.07      5.62 o
   6  11   7       51.34       46.45      5.38 o
   7  11   7       44.78       50.47      6.77 o
   8  11   7        1.44       -4.31      4.97 o
   9  11   7        7.40        1.38      5.50 o
  10  11   7        1.08       -2.89      5.59 o
 -11  12   7        5.80        8.61      5.75 o
 -10  12   7       43.90       49.54      6.55 o
  -9  12   7       45.24       49.82      6.08 o
  -8  12   7        0.39        0.65      4.47 o
  -7  12   7        0.21       -3.36      3.36 o
  -6  12   7       63.10       90.02     11.17 o
  -5  12   7       25.32       21.07      7.66 o
  -4  12   7       16.25       12.77      7.02 o
  -3  12   7      100.95       75.76      6.63 o
   0  12   7        4.79        7.72      2.75 o
   1  12   7        6.02        1.99      4.95 o
   2  12   7        2.44       -2.78      3.06 o
   3  12   7       74.77       90.20      5.61 o
   4  12   7       47.33       44.97      4.80 o
   5  12   7       48.39       53.02      6.86 o
   6  12   7       38.13       39.47      6.18 o
   7  12   7        3.98       -0.11      5.07 o
   8  12   7       12.90       24.60      6.09 o
   9  12   7        2.76       -5.08      5.18 o
 -10  13   7        0.02       13.41      9.90 o
  -9  13   7        4.91       10.85      9.26 o
  -8  13   7        0.32        3.83      7.98 o
  -7  13   7       29.82       37.67      9.58 o
  -6  13   7        2.86       -1.92      7.34 o
  -5  13   7       24.35       20.43      8.30 o
  -4  13   7       78.49       68.95      9.90 o
  -3  13   7        2.99       -6.38      6.38 o
   1  13   7       55.99       82.04      9.26 o
   2  13   7       38.58       27.02      4.52 o
   3  13   7        3.30        2.71      3.91 o
   4  13   7        0.22        1.52      4.13 o
   5  13   7        2.04        0.93      4.50 o
   6  13   7       13.60       -3.17      4.95 o
   7  13   7        2.06        4.75      5.30 o
   8  13   7        5.24        6.29      5.53 o
  -9  14   7       14.35       19.79     10.21 o
  -8  14   7        3.91       11.17      9.58 o
  -7  14   7        2.18       10.53      8.30 o
  -6  14   7        9.63        3.83      7.98 o
  -5  14   7       47.26       42.14      9.58 o
  -4  14   7       50.00       52.99      9.90 o
  -3  14   7       34.84       47.24      9.26 o
  -2  14   7       12.53        7.98      7.34 o
   2  14   7       54.97       70.54      9.58 o
   3  14   7       44.16       38.22      5.44 o
   4  14   7        1.03       -0.59      4.27 o
   5  14   7        3.03       -0.96      4.72 o
   6  14   7        0.05       -4.72      4.72 o
   7  14   7        1.51       -3.35      5.19 o
  -7  15   7       18.09       15.96      9.58 o
  -6  15   7       13.41       -4.79      8.30 o
  -5  15   7       36.33       19.79      9.26 o
  -4  15   7       42.65       27.77      9.26 o
  -3  15   7       10.18       14.36      7.98 o
  -2  15   7        0.32       -5.43      7.02 o
   2  15   7        0.17        6.38      7.34 o
   3  15   7       19.96       16.60      7.66 o
   4  15   7       18.35       25.44     10.37 o
   5  15   7       18.60       14.36      5.43 o
   6  15   7       21.10       13.12      6.54 o
  -5  16   7        8.82        7.02      8.94 o
  -4  16   7        0.06        7.34      8.94 o
  -3  16   7      101.60      115.23     13.09 o
  -2  16   7       27.21       29.37      9.26 o
  -1  16   7        3.50       -3.51      7.98 o
   3  16   7       13.77       10.53      7.66 o
   4  16   7       64.12       60.33     10.85 o
  -1  17   7        0.23       -3.51      7.66 o
   0  17   7        0.37       -7.02      7.02 o
 -15   0   8        1.86        8.30     10.21 o
 -14   0   8       20.78       16.92      9.58 o
 -13   0   8       77.02       86.89      8.27 o
 -12   0   8       29.06       38.13      7.34 o
 -11   0   8      232.24      213.69     14.93 o
 -10   0   8       38.72       28.57      5.23 o
  -9   0   8       30.98       33.99      3.89 o
  -8   0   8       22.42       16.56      3.38 o
  -7   0   8      495.84      515.69     11.11 o
  -6   0   8      995.57     1091.22     18.48 o
  -5   0   8     3802.04     3733.70     45.12 o
  -4   0   8       25.90        8.52      1.74 o
  -3   0   8     2187.19     2383.75     34.03 o
  -2   0   8        1.43        4.41      1.71 o
  -1   0   8     2406.26     2340.70     28.73 o
   0   0   8     4234.17     4565.42     53.42 o
   1   0   8       43.08       42.05      1.69 o
   2   0   8      562.20      483.30      7.80 o
   3   0   8      975.21      949.38     13.30 o
   4   0   8     1219.83     1270.74     17.13 o
   5   0   8      394.63      375.63      9.46 o
   6   0   8     1416.37     1454.10     24.20 o
   7   0   8      264.13      213.11      9.70 o
   8   0   8      898.48      876.83     39.26 o
   9   0   8        0.02       -3.49      3.49 o
  10   0   8       12.03        6.21      4.95 o
  11   0   8       15.37       11.55      5.73 o
  12   0   8       23.38       24.71      6.88 o
  13   0   8       65.72       84.70      9.59 o
 -15   1   8        0.16        1.83     14.05 o
 -14   1   8        3.17       -3.31      4.58 o
 -13   1   8       16.18       23.00      5.11 o
 -12   1   8       15.40       17.09      3.84 o
 -11   1   8      113.74      124.07      4.79 o
 -10   1   8       18.04       16.22      2.57 o
  -9   1   8      240.07      216.27      5.46 o
  -8   1   8      134.35      122.59      4.15 o
  -7   1   8        1.68        1.38      1.57 o
  -6   1   8      379.74      360.58      6.11 o
  -5   1   8      410.03      362.55      5.18 o
  -4   1   8     1438.08     1582.74     14.75 o
  -3   1   8      177.82      127.65      2.92 o
  -2   1   8     4439.49     4422.08     42.18 o
  -1   1   8       79.40       66.87      1.84 o
   0   1   8     3872.70     4098.41     32.01 o
   1   1   8     1559.49     1536.75     13.13 o
   2   1   8        0.44       -0.10      0.74 o
   3   1   8      882.92      879.33      8.85 o
   4   1   8      323.20      291.10      4.14 o
   5   1   8      412.99      457.98      7.22 o
   6   1   8      166.11      161.30      5.45 o
   7   1   8      720.92      644.87     13.50 o
   8   1   8      119.51      122.88      8.33 o
   9   1   8       99.11      117.08      8.04 o
  10   1   8        4.27        1.29      2.82 o
  11   1   8        0.80        4.88      3.37 o
  12   1   8       51.87       60.17      5.70 o
  13   1   8        0.81        3.25      4.57 o
 -15   2   8       76.82       89.81      8.70 o
 -14   2   8       14.95       12.80      5.51 o
 -13   2   8       45.28       64.63      6.51 o
 -12   2   8        0.55        4.89      3.50 o
 -11   2   8       39.45       48.31      3.86 o
 -10   2   8      198.06      194.40      5.61 o
  -9   2   8       81.27       83.44      3.61 o
  -8   2   8      558.17      500.17      8.12 o
  -7   2   8      377.56      329.05      6.00 o
  -6   2   8       18.07       19.86      1.81 o
  -5   2   8       44.16       43.80      1.90 o
  -4   2   8      452.34      485.24      5.96 o
  -3   2   8        9.01       11.90      1.21 o
  -2   2   8     1258.21     1380.80     14.76 o
  -1   2   8      727.80      868.66      8.77 o
   0   2   8       21.55       10.74      0.93 o
   1   2   8       51.20       67.04      2.01 o
   2   2   8      687.86      822.99      7.95 o
   3   2   8      121.18      129.69      2.49 o
   4   2   8       20.88       19.51      1.27 o
   5   2   8       99.69       87.47      3.13 o
   6   2   8        7.11        0.72      2.12 o
   7   2   8       24.35       26.96      2.94 o
   8   2   8        0.46        1.44      2.38 o
   9   2   8       16.55        9.75      2.82 o
  10   2   8       56.48       54.66      4.25 o
  11   2   8      162.78      172.42      6.86 o
  12   2   8        0.74        2.12      4.17 o
  13   2   8        8.86       14.82      4.66 o
 -15   3   8       33.18       46.42     11.18 o
 -14   3   8       19.13       13.14      5.34 o
 -13   3   8      109.09       99.54      7.48 o
 -12   3   8       14.49       14.29      3.36 o
 -11   3   8       12.00       12.16      3.10 o
 -10   3   8       73.95       66.07      3.69 o
  -9   3   8      184.46      160.75      4.59 o
  -8   3   8        9.37        7.64      2.20 o
  -7   3   8      508.15      492.48      7.14 o
  -6   3   8       22.93       23.40      1.73 o
  -5   3   8      741.18      722.03      9.62 o
  -4   3   8       49.05       75.39      3.05 o
  -3   3   8     1395.79     1326.62     15.15 o
  -2   3   8     1490.30     1680.10     15.20 o
  -1   3   8      486.26      561.44      6.38 o
   0   3   8      692.48      622.15      6.21 o
   1   3   8      618.00      733.12      7.77 o
   2   3   8      124.43      126.31      2.42 o
   3   3   8       63.88       82.25      2.22 o
   4   3   8       29.75       24.76      1.32 o
   5   3   8       32.13       31.04      2.58 o
   6   3   8       52.87       54.72      3.33 o
   7   3   8       72.46       81.14      4.02 o
   8   3   8       30.33       25.09      3.04 o
   9   3   8       38.79       33.69      3.61 o
  10   3   8       41.37       53.09      4.34 o
  11   3   8        7.24       11.37      4.13 o
  12   3   8        4.83        4.56      4.33 o
  13   3   8        1.22        7.82      5.39 o
 -15   4   8       33.43       30.29      8.13 o
 -14   4   8        7.21       15.02      5.39 o
 -13   4   8        0.05       -4.85      4.85 o
 -12   4   8        1.42        7.95      3.48 o
 -11   4   8        2.25        0.58      2.66 o
 -10   4   8        9.56       16.06      2.88 o
  -9   4   8      247.65      245.43      5.86 o
  -8   4   8        6.36        1.09      2.05 o
  -7   4   8      704.51      746.13      9.37 o
  -6   4   8        1.26       -0.57      1.28 o
  -5   4   8      252.03      258.81      4.15 o
  -4   4   8       53.75       40.71      2.92 o
  -3   4   8      308.35      312.22      7.59 o
  -2   4   8       85.14      113.49      2.41 o
  -1   4   8        0.56        2.80      1.00 o
   0   4   8      222.83      216.68      3.49 o
   1   4   8      249.29      265.46      3.71 o
   2   4   8      654.19      742.27      8.04 o
   3   4   8        8.57        2.13      1.00 o
   4   4   8       80.10       71.46      2.31 o
   5   4   8      260.04      262.32      5.30 o
   6   4   8      111.22      119.20      3.80 o
   7   4   8       94.16       79.55      4.06 o
   8   4   8        8.84        9.50      2.75 o
   9   4   8        0.18       -2.52      2.52 o
  10   4   8        1.27        3.10      2.93 o
  11   4   8        3.01        3.63      3.90 o
  12   4   8        6.07       -0.55     11.65 o
  13   4   8        4.85       14.76      7.11 o
 -14   5   8       15.67       18.57      6.01 o
 -13   5   8        0.78        7.16      5.01 o
 -12   5   8        1.41       -3.96      4.23 o
 -11   5   8        5.92        6.38      4.14 o
 -10   5   8      222.98      214.59      7.65 o
  -9   5   8      117.22      124.89      6.70 o
  -8   5   8        6.10        2.50      2.05 o
  -7   5   8      245.74      246.76      5.61 o
  -6   5   8      552.76      515.34      7.33 o
  -5   5   8     1253.00     1249.04     14.53 o
  -4   5   8       33.00       35.91      2.36 o
  -3   5   8      507.83      494.92      7.07 o
  -2   5   8        5.21        3.92      1.03 o
  -1   5   8        3.19        0.09      0.92 o
   0   5   8      754.09      849.41      8.73 o
   1   5   8       38.17       26.48      2.01 o
   2   5   8      152.08      170.22      3.44 o
   3   5   8      105.35       95.41      2.93 o
   4   5   8        9.14        3.86      1.43 o
   5   5   8      217.59      230.34      4.81 o
   6   5   8        2.13       -1.47      1.47 o
   7   5   8      191.90      148.63      6.30 o
   8   5   8       10.92        3.74      2.66 o
   9   5   8       14.35       13.05      3.13 o
  10   5   8        0.08       -3.29      3.29 o
  11   5   8       11.63       12.47      6.18 o
  12   5   8        9.50        7.12      6.36 o
  13   5   8        1.00       -5.98      5.98 o
 -14   6   8        0.63        6.97      5.39 o
 -13   6   8      109.84      106.44      8.02 o
 -12   6   8       12.62       11.92      5.67 o
 -11   6   8       23.87       28.80      4.00 o
 -10   6   8       53.32       63.31      3.92 o
  -9   6   8      263.80      253.15      6.60 o
  -8   6   8      576.85      595.74     10.06 o
  -7   6   8      241.61      219.10      6.76 o
  -6   6   8      907.48      906.48     11.79 o
  -5   6   8      200.60      219.82      4.88 o
  -4   6   8      766.69      768.17     10.78 o
  -3   6   8      156.62      148.19      3.65 o
  -2   6   8        6.53        5.57      1.22 o
  -1   6   8       24.31       30.29      1.24 o
   0   6   8      169.09      180.69      3.85 o
   1   6   8      607.40      593.87      6.82 o
   2   6   8      169.79      125.84      3.47 o
   3   6   8      162.84      179.08      5.14 o
   4   6   8      193.73      206.45      4.19 o
   5   6   8      258.91      261.39      8.23 o
   6   6   8        2.54       -0.56      2.23 o
   7   6   8       10.05        6.46      2.53 o
   8   6   8       51.40       51.49      4.45 o
   9   6   8        3.79        1.52      4.84 o
  10   6   8       33.80       46.41     12.29 o
  11   6   8        0.37       -0.51      6.22 o
  12   6   8        3.62        6.06     13.89 o
 -14   7   8        0.05        0.46      6.29 o
 -13   7   8        1.57        0.16      4.95 o
 -12   7   8        0.73        1.37      4.68 o
 -11   7   8       52.20       68.84      5.14 o
 -10   7   8        0.28        1.47      3.07 o
  -9   7   8        9.19       10.90      2.64 o
  -8   7   8       75.46       82.48      5.61 o
  -7   7   8       61.29       62.94      3.46 o
  -6   7   8      290.15      294.82      6.41 o
  -5   7   8      401.58      364.25      6.39 o
  -4   7   8       31.32       32.87      2.44 o
  -3   7   8        0.96        0.68      1.23 o
  -2   7   8      166.33      185.72      3.13 o
  -1   7   8       41.79       51.78      2.09 o
   0   7   8      419.64      423.29      5.82 o
   1   7   8      469.51      389.04      5.19 o
   2   7   8       52.23       43.75      2.38 o
   3   7   8      162.56      164.97      4.05 o
   4   7   8       42.98       39.96      3.66 o
   5   7   8       11.86       14.26      2.81 o
   6   7   8       91.09       86.55      4.75 o
   7   7   8       29.68       16.45      3.30 o
   8   7   8       45.37       46.16      5.18 o
   9   7   8       50.82       54.67      7.09 o
  10   7   8       31.25       45.61      7.44 o
  11   7   8        7.44       17.24      6.88 o
  12   7   8       34.18       45.15     12.13 o
 -13   8   8       16.38       27.61      7.18 o
 -12   8   8       17.27       23.38      7.82 o
 -11   8   8       78.85       83.97      7.07 o
 -10   8   8        4.74        3.59      3.25 o
  -9   8   8      188.26      218.86      7.29 o
  -8   8   8        0.34        0.26      2.26 o
  -7   8   8      371.79      364.86      7.46 o
  -6   8   8      113.10      106.46      6.62 o
  -5   8   8       77.50       64.95      3.24 o
  -4   8   8      210.54      238.10      5.82 o
  -3   8   8        1.77        1.05      1.25 o
  -2   8   8       40.13       39.62      1.70 o
  -1   8   8       33.32       34.91      1.71 o
   0   8   8      626.64      619.37     10.56 o
   1   8   8        0.86       -1.33      1.45 o
   2   8   8      645.91      591.60     10.63 o
   3   8   8      197.42      187.14      5.89 o
   4   8   8        4.40       -0.56      2.38 o
   5   8   8       23.30       17.74      3.11 o
   6   8   8        0.18       -0.30      3.28 o
   7   8   8       26.86       28.94      4.58 o
   8   8   8       52.92       63.42      5.88 o
   9   8   8        5.73        4.55      5.75 o
  10   8   8       10.09        8.33      5.53 o
  11   8   8      215.79      261.92     14.22 o
  12   8   8        1.53       12.00      6.99 o
 -13   9   8        7.47        1.70      6.41 o
 -12   9   8        6.20       -1.23      5.52 o
 -11   9   8        9.54        3.20      5.63 o
 -10   9   8        3.08        3.26      4.04 o
  -9   9   8       17.19       22.85      4.19 o
  -8   9   8        4.77       -1.50      2.71 o
  -7   9   8        2.09       -1.31      2.19 o
  -6   9   8       68.86       71.98      4.01 o
  -5   9   8      307.67      322.39      6.06 o
  -4   9   8       16.13        5.20      1.76 o
  -3   9   8       17.36        7.95      2.86 o
  -2   9   8      133.87      124.24      3.39 o
  -1   9   8       59.55       73.82      3.71 o
   0   9   8      181.12      194.90      6.08 o
   1   9   8      154.06      162.42      9.49 o
   2   9   8        0.17        1.21      2.29 o
   3   9   8      288.12      286.20      8.66 o
   4   9   8       34.32       45.71      4.35 o
   5   9   8       27.66       27.94      4.21 o
   6   9   8        0.78       -1.94      3.21 o
   7   9   8       18.35       16.25      4.25 o
   8   9   8        0.56        1.78      4.82 o
   9   9   8       73.15       74.52      7.99 o
  10   9   8       32.89       43.11      7.56 o
  11   9   8        0.18        9.45      6.76 o
 -12  10   8        0.99        2.54      5.83 o
 -11  10   8        1.30        0.27      5.36 o
 -10  10   8       14.21       17.52      5.59 o
  -9  10   8       71.31       76.73      5.47 o
  -8  10   8        0.55        0.46      2.82 o
  -7  10   8       17.70       12.21      2.95 o
  -6  10   8       19.24       23.67      2.62 o
  -5  10   8      171.25      158.66      4.62 o
  -4  10   8       46.53       46.91      3.67 o
  -3  10   8        0.91       -2.25      2.25 o
  -2  10   8      159.07      167.77      5.95 o
  -1  10   8       20.07       31.92      3.19 o
   0  10   8       80.01       78.82      4.78 o
   1  10   8      171.26      151.78     11.97 o
   2  10   8      775.28      769.66     15.25 o
   3  10   8      105.77       93.81      5.63 o
   4  10   8       16.84       18.19      3.79 o
   5  10   8      108.78      117.78      6.71 o
   6  10   8        8.35        2.15      3.81 o
   7  10   8       12.13       10.20      5.30 o
   8  10   8       20.47       26.52      6.20 o
   9  10   8        0.00       -5.21      5.40 o
  10  10   8        4.53       -0.43     10.53 o
  11  10   8       42.33       33.52     11.17 o
 -11  11   8        6.08        3.37      5.52 o
 -10  11   8       16.72       18.07      6.22 o
  -9  11   8        0.15       -0.33      3.26 o
  -8  11   8        6.44        9.20      3.10 o
  -7  11   8       30.40       30.39      3.40 o
  -6  11   8       52.92       50.69      3.52 o
  -5  11   8       66.55       77.25      8.95 o
  -4  11   8      107.36      118.17      6.68 o
  -3  11   8       84.69       74.96      7.34 o
  -2  11   8      252.55      187.06     12.45 o
  -1  11   8       11.47       10.85      2.55 o
   0  11   8        3.24        7.64      2.82 o
   1  11   8       54.76       55.58     10.06 o
   2  11   8      173.52      185.91      7.98 o
   3  11   8       35.35       21.49      3.86 o
   4  11   8       20.54       28.59      4.30 o
   5  11   8        0.54       -3.09      4.11 o
   6  11   8        0.05        0.05      4.62 o
   7  11   8       29.67       31.92      6.32 o
   8  11   8        4.62        7.66      5.82 o
   9  11   8       36.53       24.20      6.63 o
  10  11   8       38.72       45.56      7.99 o
 -11  12   8        1.55       11.22      5.79 o
 -10  12   8        0.29       -3.20      8.14 o
  -9  12   8        6.87       -0.85      7.50 o
  -8  12   8       24.79       23.69      3.91 o
  -7  12   8       38.31       24.05      5.95 o
  -6  12   8       10.61        2.98      4.85 o
  -5  12   8        0.00       14.05      7.34 o
  -4  12   8       72.52       75.65     10.21 o
  -3  12   8       67.90       61.61      8.62 o
  -2  12   8        0.94       -0.96      5.11 o
   0  12   8        9.39        6.38      6.06 o
   1  12   8       28.00       30.33      4.06 o
   2  12   8        5.39        0.96      3.36 o
   3  12   8        2.97        7.47      3.64 o
   4  12   8        0.17       -2.30      3.50 o
   5  12   8        0.00        7.25      7.34 o
   6  12   8        0.90        2.18      4.90 o
   7  12   8       19.75       19.56      5.98 o
   8  12   8        6.99        4.36      5.40 o
   9  12   8        5.85        4.24      5.86 o
 -10  13   8       30.79       49.80     12.13 o
  -9  13   8        0.26       -0.32      8.62 o
  -8  13   8       47.44       52.67     11.17 o
  -7  13   8        9.92       16.60      8.62 o
  -6  13   8       15.38       13.73      8.62 o
  -5  13   8       30.46       30.96      8.94 o
  -4  13   8        5.88        7.98      7.34 o
  -3  13   8        8.87       -1.28      7.02 o
  -2  13   8       19.96       22.03      7.02 o
   1  13   8       37.12       57.14      8.94 o
   2  13   8        1.20        1.54      3.60 o
   3  13   8        8.97        0.32      7.34 o
   4  13   8        0.51       -3.16      3.99 o
   5  13   8        0.33        0.48      5.59 o
   6  13   8       28.04       30.54      6.31 o
   7  13   8       33.36       43.67      6.86 o
   8  13   8        0.21       -5.19      5.19 o
  -9  14   8        4.99        6.06      9.58 o
  -8  14   8        0.35        1.60      8.94 o
  -7  14   8        2.41        5.43      8.30 o
  -6  14   8        9.31        8.62      8.94 o
  -5  14   8        3.73        2.55      7.34 o
  -4  14   8       63.35       67.99     10.85 o
  -3  14   8       98.13       93.85     11.17 o
   2  14   8       12.37       14.05      7.34 o
   3  14   8        0.02        0.53      4.06 o
   4  14   8       36.96       45.84     13.57 o
   5  14   8       43.02       40.58      6.18 o
   6  14   8       23.32       17.99      6.06 o
   7  14   8        4.86        1.17      5.59 o
  -7  15   8        0.02       -7.34      7.34 o
  -6  15   8        0.18       -4.47      7.98 o
  -5  15   8       40.08       41.18     10.21 o
  -4  15   8       47.65       49.80     10.85 o
  -3  15   8       24.24       21.07      8.94 o
  -2  15   8        0.23       -3.19      7.34 o
   2  15   8       16.49       20.75      7.98 o
   3  15   8        0.24       -3.83      6.70 o
   4  15   8        3.63        6.38      7.34 o
   5  15   8        5.05        4.02      5.18 o
  -5  16   8        1.46        7.02      8.94 o
  -4  16   8        0.26       -5.11      8.30 o
  -3  16   8       14.21       19.47      9.26 o
  -2  16   8        6.21       -7.34      7.34 o
  -1  16   8       31.47       41.18     10.21 o
   3  16   8        4.06       -0.96      7.02 o
 -15   1   9       42.52       52.31      8.99 o
 -14   1   9        3.57        7.77      9.10 o
 -13   1   9        7.58        5.33      4.64 o
 -12   1   9       10.52       12.94      3.66 o
 -11   1   9        0.50        1.41      2.42 o
 -10   1   9        7.91       12.15      2.42 o
  -9   1   9      295.47      292.75      6.42 o
  -8   1   9      178.10      169.85      7.52 o
  -7   1   9      154.02      134.05      4.08 o
  -6   1   9       18.81       17.15      2.24 o
  -5   1   9     2252.03     2392.79     23.07 o
  -4   1   9       14.48       25.39      2.04 o
  -3   1   9    11438.40    12507.47    106.89 o
  -2   1   9     3720.41     4435.97     42.57 o
  -1   1   9     3243.66     3726.59     29.53 o
   0   1   9       11.27       14.72      1.77 o
   1   1   9      898.89      907.39      8.18 o
   2   1   9      100.99       91.74      2.04 o
   3   1   9      411.70      446.17      5.50 o
   4   1   9       89.05       93.54      2.82 o
   5   1   9        4.94        3.12      1.82 o
   6   1   9      652.49      632.64      9.56 o
   7   1   9       30.42       25.61      2.83 o
   8   1   9       53.49       49.43      4.09 o
   9   1   9        0.13       -0.90      2.25 o
  10   1   9       39.20       36.91      3.64 o
  11   1   9       73.17       79.02      4.71 o
  12   1   9        6.58        4.87      4.43 o
  13   1   9        0.66        1.94      4.39 o
 -15   2   9        8.16        6.05      7.33 o
 -14   2   9        6.30       11.49      5.16 o
 -13   2   9       18.05       21.49      5.23 o
 -12   2   9       21.23       24.21      4.10 o
 -11   2   9        0.42       -2.62      2.72 o
 -10   2   9      188.64      204.32      6.57 o
  -9   2   9      138.42      134.73      4.57 o
  -8   2   9      986.29      964.33     12.76 o
  -7   2   9       21.73       20.08      2.29 o
  -6   2   9      349.79      351.10      6.17 o
  -5   2   9       85.46       69.45      2.58 o
  -4   2   9      410.95      375.60      5.18 o
  -3   2   9       15.26       32.23      2.01 o
  -2   2   9     1352.52     1385.18     15.09 o
  -1   2   9      333.37      320.13      4.21 o
   0   2   9      377.90      456.22      4.87 o
   1   2   9        6.77        3.67      1.03 o
   2   2   9     1165.22     1254.02     11.38 o
   3   2   9       39.77       54.54      1.80 o
   4   2   9      189.84      208.15      3.33 o
   5   2   9       66.38       75.98      3.08 o
   6   2   9        1.27        0.80      1.80 o
   7   2   9      129.43      111.46      4.16 o
   8   2   9        5.87        7.74      2.79 o
   9   2   9       46.22       56.40      4.11 o
  10   2   9       22.85       23.22      3.60 o
  11   2   9       14.83       13.14      3.89 o
  12   2   9       27.59       22.82      5.34 o
  13   2   9       23.37       21.61      5.38 o
 -15   3   9       29.75       44.05      9.63 o
 -14   3   9        9.61       25.22      5.88 o
 -13   3   9        1.76        4.13      4.64 o
 -12   3   9      245.74      268.16      7.76 o
 -11   3   9       24.27       16.39      3.12 o
 -10   3   9      198.43      194.65      5.66 o
  -9   3   9       33.08       37.56      2.72 o
  -8   3   9        0.43       -1.79      1.79 o
  -7   3   9        1.68        5.19      1.82 o
  -6   3   9      659.98      736.43      9.09 o
  -5   3   9       61.05       55.27      2.17 o
  -4   3   9     1682.25     1694.19     18.29 o
  -3   3   9        2.69        2.46      1.13 o
  -2   3   9      396.28      406.07      6.10 o
  -1   3   9       35.08       29.31      1.61 o
   0   3   9     1379.52     1343.27     11.82 o
   1   3   9        0.01        1.06      1.06 o
   2   3   9      110.48       90.28      2.55 o
   3   3   9       33.12       28.72      1.39 o
   4   3   9        0.12       -0.59      0.89 o
   5   3   9      559.21      560.88      7.65 o
   6   3   9      336.73      317.16      6.39 o
   7   3   9      144.06      160.44      5.48 o
   8   3   9        0.60        6.58      2.64 o
   9   3   9       75.23       75.09      4.47 o
  10   3   9        4.26        1.92      3.04 o
  11   3   9        2.55       -1.89      3.77 o
  12   3   9       45.62       54.01      5.79 o
  13   3   9        0.52       -5.64      5.64 o
 -14   4   9        2.97       -3.75      4.82 o
 -13   4   9        4.62       -1.32      4.72 o
 -12   4   9       78.00       94.26      5.73 o
 -11   4   9      133.82      137.80      5.55 o
 -10   4   9       30.29       22.40      2.87 o
  -9   4   9        4.99        3.15      2.15 o
  -8   4   9       98.46       94.50      5.83 o
  -7   4   9      804.43      824.00     10.25 o
  -6   4   9      107.45       94.65      3.94 o
  -5   4   9        0.26        0.06      1.30 o
  -4   4   9       18.87       17.72      1.80 o
  -3   4   9      226.67      234.82      4.03 o
  -2   4   9      239.71      240.01      4.07 o
  -1   4   9     3908.41     3979.43     36.73 o
   0   4   9     1693.89     1851.48     17.99 o
   1   4   9     1206.90     1278.65     13.80 o
   2   4   9        7.41        9.32      1.38 o
   3   4   9        0.08        3.13      1.08 o
   4   4   9      763.29      775.48      8.29 o
   5   4   9       51.42       46.70      2.29 o
   6   4   9        0.47       -1.75      1.75 o
   7   4   9       15.42       20.45      2.45 o
   8   4   9      127.51      119.32      5.13 o
   9   4   9       58.84       63.98      5.60 o
  10   4   9        2.00        1.24      3.16 o
  11   4   9       71.60       81.04      7.11 o
  12   4   9        1.55       -1.89      6.31 o
  13   4   9       23.74       36.70      8.41 o
 -14   5   9       34.42       44.89      6.67 o
 -13   5   9       53.61       41.89      6.13 o
 -12   5   9        0.01        4.57      3.73 o
 -11   5   9      111.21      111.30      5.16 o
 -10   5   9       97.31       82.57      4.65 o
  -9   5   9      199.83      198.81      5.50 o
  -8   5   9       96.12       88.46      3.70 o
  -7   5   9       40.94       37.49      2.90 o
  -6   5   9      719.74      655.12      9.58 o
  -5   5   9        5.97        6.54      1.95 o
  -4   5   9      605.68      552.99      7.78 o
  -3   5   9      298.53      252.71      5.58 o
  -2   5   9       15.22       19.84      2.10 o
  -1   5   9      460.21      438.86      5.55 o
   0   5   9       88.94      113.68      3.16 o
   1   5   9      596.66      639.86      7.82 o
   2   5   9        6.43       12.50      1.50 o
   3   5   9      232.86      222.60      4.18 o
   4   5   9       51.46       53.41      2.14 o
   5   5   9        2.48        6.43      1.48 o
   6   5   9       94.43       63.15      3.05 o
   7   5   9        8.34        8.00      2.53 o
   8   5   9       26.26       22.85      3.29 o
   9   5   9       25.81       32.82      5.39 o
  10   5   9        2.67        6.13      4.65 o
  11   5   9        5.64        8.90      6.31 o
  12   5   9       20.50       26.09      7.66 o
 -14   6   9        9.20       12.84      6.86 o
 -13   6   9        0.39        2.96      4.85 o
 -12   6   9      144.07      138.07      8.34 o
 -11   6   9        0.03        0.59      3.34 o
 -10   6   9        0.25        2.04      2.59 o
  -9   6   9      110.32      116.90      4.75 o
  -8   6   9      219.80      219.52      5.65 o
  -7   6   9      223.24      216.89      5.40 o
  -6   6   9      163.27      165.73      4.79 o
  -5   6   9       74.17       67.96      3.16 o
  -4   6   9      161.10      150.41      4.43 o
  -3   6   9       37.72       35.15      2.00 o
  -2   6   9       49.57       60.37      2.25 o
  -1   6   9       14.72       16.31      1.53 o
   0   6   9       51.36       50.20      3.13 o
   1   6   9      625.14      623.59      7.79 o
   2   6   9       45.66       51.62      2.46 o
   3   6   9       40.73       40.38      2.20 o
   4   6   9      100.36      109.75      3.31 o
   5   6   9      340.47      314.08      5.02 o
   6   6   9      253.97      242.10      7.39 o
   7   6   9       31.57       15.98      3.34 o
   8   6   9      119.69      130.66      6.27 o
   9   6   9        8.18        8.33      3.59 o
  10   6   9       39.47       43.32      7.41 o
  11   6   9        8.63        9.74      6.55 o
  12   6   9        0.12       -3.99      5.87 o
 -14   7   9        1.10        0.35      6.54 o
 -13   7   9        4.55        9.53      8.79 o
 -12   7   9        0.08       -2.19      6.33 o
 -11   7   9       31.57       31.86      4.32 o
 -10   7   9       27.34       35.67      4.15 o
  -9   7   9        0.22        4.16      2.87 o
  -8   7   9        0.01       -1.38      2.30 o
  -7   7   9       70.82       58.74      3.47 o
  -6   7   9     1206.07     1192.21     15.58 o
  -5   7   9      378.00      340.91      6.45 o
  -4   7   9       31.35       34.83      3.13 o
  -3   7   9        0.03        1.12      1.42 o
  -2   7   9        7.77        3.86      1.14 o
  -1   7   9        2.82        4.54      1.23 o
   0   7   9       90.12       94.16      2.79 o
   1   7   9       23.55       19.85      1.76 o
   2   7   9      230.37      224.64      4.81 o
   3   7   9       59.41       65.66      2.94 o
   4   7   9      249.21      259.14      7.09 o
   5   7   9       10.40        5.95      2.70 o
   6   7   9      192.29      183.05      6.68 o
   7   7   9        0.09       -3.13      3.13 o
   8   7   9       16.41        9.53      4.20 o
   9   7   9        4.89       -0.64      5.19 o
  10   7   9       29.64       44.01      7.44 o
  11   7   9        1.48        1.04      6.70 o
  12   7   9       15.84       22.51     13.09 o
 -13   8   9        0.00       -5.86      5.86 o
 -12   8   9        0.17       -9.26      9.26 o
 -11   8   9       10.09        2.95      4.49 o
 -10   8   9        0.74        1.39      3.27 o
  -9   8   9      142.71      135.95      7.92 o
  -8   8   9        1.07        0.53      2.34 o
  -7   8   9        1.99       -2.22      2.22 o
  -6   8   9        1.60        2.14      2.25 o
  -5   8   9      437.27      448.05      9.63 o
  -4   8   9      292.12      275.88      5.87 o
  -3   8   9      154.90      157.11      3.75 o
  -2   8   9       80.02       80.67      2.62 o
  -1   8   9      128.94      118.41      4.54 o
   0   8   9      234.68      228.52      4.33 o
   1   8   9        0.00        0.58      1.50 o
   2   8   9        1.29        3.81      1.86 o
   3   8   9       46.29       42.63      3.38 o
   4   8   9        0.12       -2.37      2.37 o
   5   8   9       32.15       32.20      4.56 o
   6   8   9       41.09       33.26      4.47 o
   7   8   9        0.52       -3.24      3.24 o
   8   8   9       19.09       16.31      5.53 o
   9   8   9       49.75       56.14      7.44 o
  10   8   9        0.43        4.75      6.04 o
  11   8   9        9.06       18.96      7.44 o
 -13   9   9       65.19       58.36     13.89 o
 -12   9   9        0.00       -3.99      5.67 o
 -11   9   9       29.59       25.38      7.02 o
 -10   9   9      105.77      108.53      6.62 o
  -9   9   9       10.32        9.85      5.48 o
  -8   9   9        3.64        1.91      2.81 o
  -7   9   9        2.78        0.97      2.30 o
  -6   9   9       61.05       50.86      3.30 o
  -5   9   9       37.36       44.28      3.49 o
  -4   9   9      449.48      420.41      8.46 o
  -3   9   9       29.16       31.13      2.57 o
  -2   9   9        2.56        3.11      1.54 o
  -1   9   9       57.25       55.17      2.90 o
   0   9   9      123.84      131.20      4.23 o
   1   9   9      631.41      622.65     17.05 o
   2   9   9       33.47       25.83      3.09 o
   3   9   9      121.91      106.89      5.97 o
   4   9   9       11.23        9.13      3.47 o
   5   9   9       11.60        8.21      3.55 o
   6   9   9       14.14       10.02      5.24 o
   7   9   9       18.66       20.56      4.64 o
   8   9   9        1.75       -2.35      5.07 o
   9   9   9        6.69       10.17      8.94 o
  10   9   9       17.58       35.36      7.67 o
  11   9   9       16.68       12.59     11.49 o
 -12  10   9        2.59        7.84      6.13 o
 -11  10   9        6.19        1.46      5.67 o
 -10  10   9       14.97       29.03      9.90 o
  -9  10   9       99.11      103.05      6.13 o
  -8  10   9       67.67       73.54      5.24 o
  -7  10   9       27.97       22.80      3.54 o
  -6  10   9        7.89        5.08      2.30 o
  -5  10   9        6.38        8.93      2.29 o
  -4  10   9       98.95       94.18      3.65 o
  -3  10   9       18.66        6.19      4.47 o
  -2  10   9       71.56       67.17      3.77 o
  -1  10   9       57.59       49.61      4.25 o
   0  10   9      100.83      105.65      6.22 o
   1  10   9      508.22      484.16     12.88 o
   2  10   9       71.40       64.30      4.63 o
   3  10   9       41.91       24.71      3.91 o
   4  10   9        0.04        5.44      3.41 o
   5  10   9       67.58       79.99      5.94 o
   6  10   9       12.93       10.21      4.05 o
   7  10   9        0.31       -1.87      4.72 o
   8  10   9        0.31       -0.17      5.18 o
   9  10   9        2.62       -0.82      5.40 o
  10  10   9        0.59       -4.26      5.98 o
 -11  11   9       25.41       26.75      6.37 o
 -10  11   9       26.39       25.73      5.90 o
  -9  11   9        2.75        2.36      4.84 o
  -8  11   9        5.67        8.66      3.55 o
  -7  11   9        5.44        5.47      3.19 o
  -6  11   9       16.13       17.94      3.48 o
  -5  11   9      248.12      262.45      7.79 o
  -4  11   9      141.35      134.36      9.32 o
  -3  11   9       33.93       39.68      5.40 o
  -2  11   9       88.03       83.92     13.89 o
  -1  11   9       22.76       30.64      3.51 o
   0  11   9       62.85       61.94      4.43 o
   1  11   9        1.23        2.06      3.35 o
   2  11   9        5.29        2.92      3.42 o
   3  11   9       23.30       21.15      3.79 o
   4  11   9       53.20       54.12      9.82 o
   5  11   9       14.18       14.36     10.53 o
   6  11   9       65.25       58.41      6.95 o
   7  11   9       21.02       22.75      9.90 o
   8  11   9        3.35       -4.10      4.82 o
   9  11   9        0.85       -1.39      5.73 o
 -10  12   9       28.64       24.70      6.02 o
  -9  12   9        0.82        2.13      4.59 o
  -8  12   9        0.51        7.26      5.36 o
  -7  12   9        0.84       -0.20      4.95 o
  -6  12   9       50.67       44.82      6.53 o
  -5  12   9      150.92      158.56      9.70 o
  -4  12   9       43.27       33.20      8.94 o
  -3  12   9       25.86       33.84      7.66 o
  -2  12   9       26.87       22.34      7.02 o
   0  12   9        3.93        2.55      5.75 o
   1  12   9        0.34       -0.26      3.19 o
   2  12   9       12.87       10.75      3.90 o
   3  12   9       17.65       19.41     10.85 o
   4  12   9      114.85      112.15      7.73 o
   5  12   9      153.73      161.82     11.17 o
   6  12   9       15.09       18.96      5.73 o
   7  12   9        6.84        3.19      5.27 o
   8  12   9        6.77        1.26      5.53 o
   9  12   9        3.06        4.25      5.63 o
  -9  13   9        4.65       -2.87      8.94 o
  -8  13   9        0.18       -0.64      8.30 o
  -7  13   9        1.40       -1.92      7.66 o
  -6  13   9        0.62       -3.83      7.02 o
  -5  13   9       11.23        5.43      7.34 o
  -4  13   9       37.55       30.64      9.26 o
  -3  13   9       11.17       11.17      7.98 o
  -2  13   9        4.71        6.38      6.70 o
   1  13   9       92.37      103.10     11.17 o
   2  13   9       23.01       26.29      4.49 o
   3  13   9        0.46        2.34      3.99 o
   4  13   9       31.19       25.52      5.36 o
   5  13   9        9.29        7.09      4.99 o
   6  13   9       24.42       20.22      5.98 o
   7  13   9        5.93        9.10      5.75 o
   8  13   9        0.42       -6.14      7.02 o
  -8  14   9       15.26        9.90      8.94 o
  -7  14   9       22.60       30.64     10.53 o
  -6  14   9       31.03       33.84      9.90 o
  -5  14   9       15.43        5.75      7.98 o
  -4  14   9        0.57        9.58      7.66 o
  -3  14   9       14.97        0.00      7.98 o
   1  14   9       36.03       42.14      9.26 o
   2  14   9       62.24       69.91     10.53 o
   3  14   9        0.00       -4.13      4.13 o
   4  14   9        0.65       -4.36      4.36 o
   5  14   9        1.93       -4.37      7.50 o
   6  14   9        0.00       -2.69      5.27 o
  -7  15   9       14.86       10.53     10.53 o
  -6  15   9       10.83        2.87      9.26 o
  -5  15   9        1.07        2.55      8.62 o
  -4  15   9       14.11        1.60      7.98 o
  -3  15   9       26.99       38.30      9.58 o
  -2  15   9       17.61       12.13      8.94 o
   2  15   9        0.43       -1.28      7.02 o
   3  15   9        1.33        3.51      7.66 o
   4  15   9       22.19       15.00      8.62 o
   5  15   9       10.27       -3.58      5.07 o
  -4  16   9        9.79       20.43      9.58 o
  -3  16   9        0.58        8.94      8.62 o
  -2  16   9        9.44       -3.83      8.30 o
 -15   0  10       96.97       96.40     15.00 o
 -14   0  10       38.25       32.24     10.85 o
 -13   0  10       35.09       41.82     10.85 o
 -12   0  10        5.55        3.43      4.02 o
 -11   0  10      104.99      111.24      6.56 o
 -10   0  10      210.79      238.93      8.72 o
  -9   0  10      235.82      222.64      8.28 o
  -8   0  10        0.11       -4.62      4.63 o
  -7   0  10     1033.64     1036.66     18.73 o
  -6   0  10       81.70       83.05      4.47 o
  -5   0  10        5.76        4.81      2.38 o
  -4   0  10      155.06      122.80      4.43 o
  -3   0  10     1832.24     1964.84     29.48 o
  -2   0  10      259.45      302.65      7.61 o
  -1   0  10      843.18      838.95     15.30 o
   0   0  10     1632.35     1650.83     19.20 o
   1   0  10      480.62      432.97      6.92 o
   2   0  10      361.30      431.32      6.94 o
   3   0  10      427.60      477.20      8.39 o
   4   0  10      246.44      213.16      5.32 o
   5   0  10      601.82      648.97     13.43 o
   6   0  10      954.81      890.88     17.25 o
   7   0  10       32.53       18.75      3.86 o
   8   0  10       44.97       33.55      4.45 o
   9   0  10       99.82       97.16      8.53 o
  10   0  10       53.05       55.90      5.67 o
  11   0  10       31.50       30.70      5.50 o
  12   0  10       17.31        0.09      6.20 o
  13   0  10       53.13       48.55      8.79 o
 -15   1  10        8.42        1.60      7.00 o
 -14   1  10        3.01       -0.97      6.41 o
 -13   1  10        2.83       -3.67      3.67 o
 -12   1  10       10.89       16.98      3.51 o
 -11   1  10       48.83       44.79      3.53 o
 -10   1  10        4.15        3.40      2.29 o
  -9   1  10        6.09        3.95      2.28 o
  -8   1  10      144.02      130.27      6.69 o
  -7   1  10      193.49      179.09      4.90 o
  -6   1  10      198.80      194.13      4.72 o
  -5   1  10      459.13      450.98      7.72 o
  -4   1  10        6.02       -1.72      1.72 o
  -3   1  10      788.94      782.36     10.09 o
  -2   1  10        3.63        9.99      1.60 o
  -1   1  10      923.50     1021.61      9.20 o
   0   1  10       55.17       43.21      1.59 o
   1   1  10      121.44      131.38      2.52 o
   2   1  10      353.07      346.73      4.29 o
   3   1  10        0.08       -0.09      1.07 o
   4   1  10        3.47        3.92      1.14 o
   5   1  10      837.90      803.76     10.97 o
   6   1  10       40.11       35.86      2.82 o
   7   1  10        7.27        8.75      2.33 o
   8   1  10       85.62       96.42      4.54 o
   9   1  10       11.36        6.41      2.57 o
  10   1  10       25.39       33.84      3.58 o
  11   1  10       23.22       26.70      4.24 o
  12   1  10        1.29       -1.30      4.30 o
  13   1  10        2.93        9.48      6.54 o
 -15   2  10        2.07       11.60      7.33 o
 -14   2  10        8.25        8.85      6.60 o
 -13   2  10        0.02       -2.49      4.70 o
 -12   2  10       30.37       28.31      4.30 o
 -11   2  10        1.36       -1.38      2.69 o
 -10   2  10        3.63        0.39      2.32 o
  -9   2  10        4.03       -1.60      2.17 o
  -8   2  10      187.35      168.48      5.01 o
  -7   2  10      459.13      429.78      8.09 o
  -6   2  10       53.48       43.08      2.54 o
  -5   2  10     1100.56     1035.27     12.66 o
  -4   2  10      164.41      152.67      3.84 o
  -3   2  10     1245.30     1240.06     12.78 o
  -2   2  10      100.42       83.54      2.92 o
  -1   2  10       67.62       42.73      1.58 o
   0   2  10       30.07       31.06      1.46 o
   1   2  10      986.15      982.07     10.12 o
   2   2  10      343.37      420.10      4.82 o
   3   2  10       15.99       13.99      1.22 o
   4   2  10        1.21       -0.99      0.99 o
   5   2  10       25.57       19.70      2.43 o
   6   2  10        0.13       -1.94      1.94 o
   7   2  10        0.03       -1.93      1.93 o
   8   2  10        0.08        3.59      2.27 o
   9   2  10        0.02        1.87      2.47 o
  10   2  10        2.55        1.54      4.76 o
  11   2  10       24.02       25.26      4.92 o
  12   2  10        2.91        1.34      4.56 o
  13   2  10        2.09        7.76      5.57 o
 -15   3  10        0.85        0.54      5.67 o
 -14   3  10        2.63        2.97      5.77 o
 -13   3  10       63.12       62.33      6.43 o
 -12   3  10        3.14        4.85      3.14 o
 -11   3  10       35.75       31.96      3.69 o
 -10   3  10        8.99        4.39      2.48 o
  -9   3  10       12.14       11.14      2.47 o
  -8   3  10        1.28       -1.96      2.17 o
  -7   3  10      381.11      373.68      6.41 o
  -6   3  10       44.26       47.08      2.48 o
  -5   3  10      130.38      117.25      3.36 o
  -4   3  10        0.13       -1.43      1.43 o
  -3   3  10      227.49      220.21      3.92 o
  -2   3  10      126.06      127.28      3.03 o
  -1   3  10      137.63      116.13      2.56 o
   0   3  10      533.11      565.81      5.88 o
   1   3  10       37.25       38.64      1.79 o
   2   3  10      381.12      400.57      5.51 o
   3   3  10      266.64      251.56      3.75 o
   4   3  10      105.76       95.86      2.43 o
   5   3  10       46.94       41.33      2.35 o
   6   3  10        1.82       -1.65      1.65 o
   7   3  10        2.31        2.79      2.16 o
   8   3  10       52.52       49.12      4.10 o
   9   3  10        1.16        1.61      2.87 o
  10   3  10        0.94       -3.04      3.04 o
  11   3  10        1.05       -4.06      5.09 o
  12   3  10        9.78        3.64      8.98 o
 -14   4  10        0.50        0.17      5.06 o
 -13   4  10        0.75        0.48      4.95 o
 -12   4  10        0.07        3.03      3.09 o
 -11   4  10        0.79        0.33      2.87 o
 -10   4  10        5.73        6.83      2.47 o
  -9   4  10       78.99       98.21      4.13 o
  -8   4  10       49.21       43.08      3.07 o
  -7   4  10     2349.61     2259.66     24.77 o
  -6   4  10      954.21      901.59     13.26 o
  -5   4  10      274.35      224.05      4.44 o
  -4   4  10      285.08      272.94      5.05 o
  -3   4  10      543.93      588.15      7.44 o
  -2   4  10       51.59       45.20      1.82 o
  -1   4  10       12.52       23.17      1.73 o
   0   4  10        8.91       16.62      1.52 o
   1   4  10       49.64       57.23      2.27 o
   2   4  10        2.52        1.42      1.30 o
   3   4  10      164.24      161.87      3.25 o
   4   4  10      166.77      185.90      3.45 o
   5   4  10      199.88      200.55      4.39 o
   6   4  10      137.00      109.16      3.55 o
   7   4  10       76.85       54.70      2.93 o
   8   4  10        9.65       18.87      3.26 o
   9   4  10        0.37        3.86      3.08 o
  10   4  10        0.03       -3.65      3.65 o
  11   4  10        6.52        4.99      4.85 o
  12   4  10        0.35        7.30      7.82 o
 -14   5  10        2.73        5.96      5.26 o
 -13   5  10        5.96        6.34      5.15 o
 -12   5  10       38.90       53.12      7.52 o
 -11   5  10        0.26       -2.59      2.59 o
 -10   5  10       52.31       39.45      3.67 o
  -9   5  10       36.74       49.18      3.32 o
  -8   5  10       56.83       61.76      3.35 o
  -7   5  10      248.13      268.65      6.13 o
  -6   5  10      493.43      500.48      8.33 o
  -5   5  10     2707.26     2554.61     26.98 o
  -4   5  10       10.89       11.31      1.90 o
  -3   5  10      430.04      459.97      8.78 o
  -2   5  10        3.85       -0.90      0.90 o
  -1   5  10        2.04        7.52      1.43 o
   0   5  10      228.26      223.68      4.52 o
   1   5  10        6.42        3.20      1.20 o
   2   5  10       46.07       46.56      2.25 o
   3   5  10       28.72       36.17      2.10 o
   4   5  10       13.89        7.80      1.23 o
   5   5  10      723.70      711.59      9.03 o
   6   5  10       29.98       16.94      2.00 o
   7   5  10        2.24       -1.04      2.45 o
   8   5  10       22.95       21.84      3.90 o
   9   5  10       55.04       48.40      4.89 o
  10   5  10        8.47        1.89      4.59 o
  11   5  10        8.75       14.08      6.43 o
  12   5  10        0.21       -5.67      5.67 o
 -14   6  10       15.96       25.80      6.35 o
 -13   6  10        5.54        1.01      5.28 o
 -12   6  10       99.72      107.17      6.37 o
 -11   6  10       34.17       18.39      3.86 o
 -10   6  10        8.37       13.18      3.52 o
  -9   6  10       62.35       61.25      3.91 o
  -8   6  10      180.94      180.97      5.29 o
  -7   6  10      232.98      202.77      6.72 o
  -6   6  10      219.30      205.57      5.38 o
  -5   6  10      518.65      529.24      8.40 o
  -4   6  10      344.11      278.96      6.04 o
  -3   6  10      384.42      360.85      7.28 o
  -2   6  10      164.01      144.00      3.24 o
  -1   6  10        0.09       -0.04      1.13 o
   0   6  10      115.31       95.93      3.19 o
   1   6  10       16.12       22.78      1.94 o
   2   6  10       57.82       60.53      2.78 o
   3   6  10        4.45        4.05      1.68 o
   4   6  10       45.97       49.17      2.87 o
   5   6  10        3.11       -1.95      2.51 o
   6   6  10        6.30        5.11      2.86 o
   7   6  10        3.76       -0.08      2.86 o
   8   6  10       16.08       14.47      3.89 o
   9   6  10       23.80       28.42      5.06 o
  10   6  10       18.94       31.39      7.18 o
  11   6  10        0.55       -2.79      5.86 o
  12   6  10        0.04       -9.55     10.21 o
 -13   7  10        8.95        8.55      5.34 o
 -12   7  10        6.75        1.74      7.49 o
 -11   7  10        0.78       -2.74      3.46 o
 -10   7  10       40.23       39.78      4.26 o
  -9   7  10       20.76       17.53      3.01 o
  -8   7  10      115.72      120.53      5.29 o
  -7   7  10       63.57       65.64      3.45 o
  -6   7  10       20.27       14.77      2.45 o
  -5   7  10      183.02      180.88      4.92 o
  -4   7  10       10.54       11.95      2.26 o
  -3   7  10      893.87      894.13     12.46 o
  -2   7  10        4.36        3.46      1.29 o
  -1   7  10       99.46      108.54      3.16 o
   0   7  10      375.79      391.09      5.94 o
   1   7  10      216.24      173.29      4.17 o
   2   7  10     1127.72     1124.96     13.67 o
   3   7  10        4.00        0.18      1.85 o
   4   7  10       61.13       57.89      3.99 o
   5   7  10       13.25       13.27      3.16 o
   6   7  10       68.55       64.43      4.54 o
   7   7  10       36.16       30.03      4.29 o
   8   7  10       50.30       45.36      5.50 o
   9   7  10        2.54       -4.95      4.95 o
  10   7  10        7.69       12.85      6.66 o
  11   7  10       22.68       20.55      7.27 o
 -13   8  10       11.85       19.76      6.98 o
 -12   8  10        2.09        4.39      6.18 o
 -11   8  10      130.93      141.26      6.80 o
 -10   8  10       38.12       40.25      4.51 o
  -9   8  10        7.43       10.44      3.35 o
  -8   8  10       16.99       19.72      3.02 o
  -7   8  10        6.83        5.68      2.45 o
  -6   8  10        4.83        2.02      2.14 o
  -5   8  10      987.01      994.79     12.99 o
  -4   8  10        0.18       -2.14      2.14 o
  -3   8  10       81.38       81.83      3.03 o
  -2   8  10        0.17       -1.76      1.76 o
  -1   8  10      327.49      348.96      6.34 o
   0   8  10       90.13       87.65      2.98 o
   1   8  10     1038.98     1003.31     11.39 o
   2   8  10      666.50      619.61      9.80 o
   3   8  10       55.98       62.66      4.79 o
   4   8  10      368.34      372.95      9.02 o
   5   8  10       27.71       19.04      3.41 o
   6   8  10        7.03        4.12      3.66 o
   7   8  10        0.17       -2.17      3.42 o
   8   8  10        0.22       -2.72      6.70 o
   9   8  10       14.54       15.68     10.06 o
  10   8  10       52.44       54.99      8.46 o
  11   8  10       45.08       39.51      8.44 o
 -12   9  10        0.47       -4.53      5.63 o
 -11   9  10       25.67       35.95      7.04 o
 -10   9  10        1.26       -4.66      5.45 o
  -9   9  10       29.04       31.64      9.32 o
  -8   9  10       71.51       72.39      4.57 o
  -7   9  10       14.45       11.97      2.76 o
  -6   9  10       62.25       67.38      3.65 o
  -5   9  10       85.21       85.28      4.04 o
  -4   9  10       50.30       41.74      2.77 o
  -3   9  10       75.27       58.86      2.89 o
  -2   9  10       69.69       66.55      3.21 o
  -1   9  10       50.51       47.15      2.85 o
   0   9  10        0.00        0.25      2.83 o
   1   9  10        1.02        4.79      2.84 o
   2   9  10      287.11      262.83      7.14 o
   3   9  10      239.67      264.48      7.48 o
   4   9  10      117.06      111.27      6.43 o
   5   9  10        6.41        4.03      3.62 o
   6   9  10        2.94        1.27      3.69 o
   7   9  10        2.92        6.76      4.90 o
   8   9  10        1.53       10.34     11.33 o
   9   9  10       71.72       87.23     14.05 o
  10   9  10       24.83       27.11      7.54 o
 -12  10  10        1.49        3.68      5.82 o
 -11  10  10        4.26        3.47      6.06 o
 -10  10  10       20.07       16.98      4.65 o
  -9  10  10       54.76       55.49      8.64 o
  -8  10  10       28.91       33.97      4.63 o
  -7  10  10       18.01       16.83      3.10 o
  -6  10  10        0.10        4.57      2.59 o
  -5  10  10       51.23       40.03      4.01 o
  -4  10  10      108.41      111.04      6.31 o
  -3  10  10       10.69        9.62      2.70 o
  -2  10  10       88.07       99.47      4.92 o
  -1  10  10      200.54      184.12      7.13 o
   0  10  10        9.91        8.48      3.08 o
   1  10  10      229.09      198.97      8.19 o
   2  10  10       46.71       38.36      4.66 o
   3  10  10       30.48       37.05      4.40 o
   4  10  10        2.95       15.42      3.94 o
   5  10  10       43.47       33.56      4.71 o
   6  10  10       77.76       98.46      9.26 o
   7  10  10        0.32       -4.42      4.63 o
   8  10  10        8.17        4.20      6.22 o
   9  10  10        0.49        4.92      5.86 o
  10  10  10       68.29       80.23      9.90 o
 -11  11  10        0.43       -5.47      5.59 o
 -10  11  10        2.07       13.44      5.73 o
  -9  11  10        2.15        0.56      3.89 o
  -8  11  10        7.69       13.59      4.04 o
  -7  11  10       15.02       22.30      6.91 o
  -6  11  10        8.03        9.50      3.10 o
  -5  11  10       10.73       11.12      2.56 o
  -4  11  10        2.36        4.80      4.44 o
  -3  11  10        2.99        1.45      5.11 o
  -2  11  10      116.55      110.56      7.82 o
  -1  11  10        6.44       -1.92      2.87 o
   0  11  10       13.77       17.26      3.36 o
   1  11  10        6.19        8.02      3.48 o
   2  11  10        9.02       14.04      3.96 o
   3  11  10        6.15        8.59      3.73 o
   4  11  10       10.28        5.77      3.85 o
   5  11  10        4.01        1.54      4.29 o
   6  11  10       18.19       10.87      5.30 o
   7  11  10       12.30        9.22      8.14 o
   8  11  10        1.92        7.71      5.53 o
   9  11  10        4.10       10.29      6.04 o
 -10  12  10       10.06       18.28      5.79 o
  -9  12  10       44.68       61.27     11.01 o
  -8  12  10       22.64       16.29      6.04 o
  -7  12  10        7.00        3.51      7.66 o
  -6  12  10       11.47       16.59      5.86 o
  -5  12  10       23.63       22.50      5.87 o
  -4  12  10       16.19       18.46      5.73 o
  -3  12  10        3.58       11.81      6.70 o
  -2  12  10        2.40        2.23      5.75 o
   0  12  10        8.55       15.32      7.02 o
   1  12  10        1.22       -1.08      3.24 o
   2  12  10        7.71       -0.19      3.53 o
   3  12  10        1.79        4.49      4.29 o
   4  12  10      108.90      112.00      7.90 o
   5  12  10       28.31       36.31      6.04 o
   6  12  10       11.29        6.16      5.36 o
   7  12  10       40.83       62.28     23.46 o
   8  12  10        2.25        3.04      5.75 o
  -9  13  10        2.06        1.28      8.94 o
  -8  13  10        0.24       -0.53      5.59 o
  -7  13  10        5.76       -7.98      7.98 o
  -6  13  10       18.69        1.92      7.66 o
  -5  13  10        7.05        8.62      7.98 o
  -4  13  10       23.47       31.60      9.26 o
  -2  13  10       16.32        5.75      7.02 o
   1  13  10       66.29       65.44     10.53 o
   2  13  10        2.80        1.10      5.75 o
   3  13  10       36.95       44.53      9.42 o
   4  13  10       28.32       24.82      5.59 o
   5  13  10        0.00       -1.28      6.86 o
   6  13  10        5.98        7.69      5.44 o
   7  13  10        0.47       -0.16      5.44 o
  -8  14  10        1.73        8.94      9.58 o
  -7  14  10        8.51       11.49      9.26 o
  -6  14  10        0.69        8.94      9.58 o
  -5  14  10        9.06       11.17      8.62 o
  -4  14  10       32.81       42.77      9.90 o
  -3  14  10       46.25       61.61     10.85 o
   1  14  10        0.06       -0.32      7.02 o
   2  14  10        6.25        8.94      7.34 o
   3  14  10        0.23       -1.28      7.34 o
   4  14  10        0.15       -3.50      4.76 o
   5  14  10        0.33        0.81      5.04 o
   6  14  10        1.60        0.51      5.27 o
  -6  15  10        4.80        2.55      9.58 o
  -5  15  10       37.89       58.41     11.17 o
  -4  15  10       13.71       11.17      8.30 o
  -3  15  10       20.12        8.30      8.30 o
   2  15  10        0.05       -2.87      7.02 o
   3  15  10        2.00       -4.15      7.34 o
   4  15  10        0.49       -4.15      6.70 o
  -3  16  10        0.71       -5.75      8.62 o
  -2  16  10        0.19       -7.66      7.66 o
 -15   1  11       15.25       36.04      8.46 o
 -14   1  11       14.68       18.35      7.45 o
 -13   1  11        0.12       -4.30      4.30 o
 -12   1  11       33.09       31.30      3.90 o
 -11   1  11        2.15        6.80      2.79 o
 -10   1  11       69.63       71.76      3.87 o
  -9   1  11       15.64        6.77      2.35 o
  -8   1  11      404.60      377.82      7.48 o
  -7   1  11      970.67      949.12     12.56 o
  -6   1  11      320.01      291.97      5.91 o
  -5   1  11       15.47        9.87      2.03 o
  -4   1  11       16.72       19.68      1.92 o
  -3   1  11       54.21       54.83      3.23 o
  -2   1  11        4.39        2.20      1.48 o
  -1   1  11       15.64       19.21      1.34 o
   0   1  11       20.05       27.73      1.62 o
   1   1  11      874.36      922.08      8.63 o
   2   1  11       55.21       54.34      1.77 o
   3   1  11       29.06       32.69      1.83 o
   4   1  11        6.88        7.08      1.38 o
   5   1  11     1614.43     1481.00     15.77 o
   6   1  11     1244.05     1172.91     18.06 o
   7   1  11        0.13        0.45      2.20 o
   8   1  11       25.57       23.89      2.93 o
   9   1  11        1.00        0.45      2.45 o
  10   1  11        1.05       -3.03      3.85 o
  11   1  11        4.61        2.88      3.95 o
  12   1  11        0.92       -0.62      4.20 o
 -14   2  11        1.56        8.89      5.51 o
 -13   2  11       22.63       24.78      4.08 o
 -12   2  11       29.53       35.63      4.58 o
 -11   2  11        0.92       -1.44      2.65 o
 -10   2  11       21.58       22.94      3.36 o
  -9   2  11       37.81       35.73      3.11 o
  -8   2  11       13.00       17.14      2.70 o
  -7   2  11      262.72      266.23      7.09 o
  -6   2  11      729.04      646.61      9.50 o
  -5   2  11       14.89        9.16      1.92 o
  -4   2  11      168.44      143.34      3.76 o
  -3   2  11       82.01       61.14      2.96 o
  -2   2  11      902.26      972.74     11.02 o
  -1   2  11       74.23      104.01      2.43 o
   0   2  11      515.90      576.52      6.46 o
   1   2  11       53.22       37.72      1.79 o
   2   2  11        5.11        2.62      1.17 o
   3   2  11        0.12       -0.63      1.01 o
   4   2  11      278.47      241.78      3.91 o
   5   2  11      276.25      274.71      4.66 o
   6   2  11      587.08      612.28      9.76 o
   7   2  11      184.44      162.83      5.95 o
   8   2  11        8.98        5.74      2.56 o
   9   2  11       18.06       20.33      3.14 o
  10   2  11       41.99       46.58      4.58 o
  11   2  11       22.11       34.25      5.26 o
  12   2  11        8.85        9.32      4.70 o
 -14   3  11       10.74       10.30      5.52 o
 -13   3  11       32.84       39.36      5.03 o
 -12   3  11       35.65       37.22      4.10 o
 -11   3  11       29.57       21.02      3.23 o
 -10   3  11        0.16        0.20      2.43 o
  -9   3  11        0.45       -0.21      2.22 o
  -8   3  11      138.02      110.63      3.85 o
  -7   3  11      655.05      677.48      9.35 o
  -6   3  11      106.92      109.37      3.56 o
  -5   3  11        9.60       10.21      1.81 o
  -4   3  11     1010.55     1088.98     13.08 o
  -3   3  11     2060.63     2039.19     20.04 o
  -2   3  11        9.55       11.28      1.63 o
  -1   3  11      385.65      375.20      6.25 o
   0   3  11      156.42      212.36      3.44 o
   1   3  11       23.64       16.73      1.82 o
   2   3  11      444.11      455.03      6.64 o
   3   3  11       44.67       45.97      1.83 o
   4   3  11       10.85        8.51      1.36 o
   5   3  11      176.35      165.00      4.26 o
   6   3  11        4.24        1.85      1.86 o
   7   3  11       60.89       52.14      3.00 o
   8   3  11        2.50        2.63      2.79 o
   9   3  11        0.31        0.89      2.95 o
  10   3  11       73.35       86.24      5.35 o
  11   3  11        0.29       -6.50      6.50 o
  12   3  11        0.42       -1.11      5.15 o
 -14   4  11        0.31       11.03      5.50 o
 -13   4  11        7.24        8.08      4.12 o
 -12   4  11        6.00        8.28      3.34 o
 -11   4  11       28.69       32.61      3.37 o
 -10   4  11       84.88       62.88      4.19 o
  -9   4  11       65.42       59.62      3.55 o
  -8   4  11        0.36        0.30      2.14 o
  -7   4  11      817.17      775.69     11.31 o
  -6   4  11       19.76       14.74      2.47 o
  -5   4  11      585.75      599.64      8.48 o
  -4   4  11      839.63      884.08     13.59 o
  -3   4  11     1612.66     1541.76     15.86 o
  -2   4  11        5.09        5.70      1.63 o
  -1   4  11        1.11        1.10      1.31 o
   0   4  11      155.30      169.47      3.49 o
   1   4  11     1791.41     1855.42     21.56 o
   2   4  11      552.49      557.11      7.58 o
   3   4  11        1.06        2.74      1.62 o
   4   4  11      213.08      192.56      3.51 o
   5   4  11        0.03        0.05      1.57 o
   6   4  11      348.85      334.21      6.14 o
   7   4  11        0.02       -2.66      2.66 o
   8   4  11       65.86       77.73      4.66 o
   9   4  11       99.30      115.98      7.65 o
  10   4  11        7.19        5.22      4.91 o
  11   4  11       10.87        9.45      5.32 o
  12   4  11        2.50        3.81      6.88 o
 -14   5  11        2.43        0.83      5.15 o
 -13   5  11        4.78       12.57      5.50 o
 -12   5  11        0.12        2.51      3.75 o
 -11   5  11       23.69       22.93      3.55 o
 -10   5  11       25.60       21.65      3.12 o
  -9   5  11       80.30       91.80      4.18 o
  -8   5  11       61.95       62.79      3.49 o
  -7   5  11       50.41       56.55      4.55 o
  -6   5  11      638.95      633.15      9.72 o
  -5   5  11      896.18      862.04     11.71 o
  -4   5  11        8.43        5.86      2.09 o
  -3   5  11     1155.29     1165.39     15.32 o
  -2   5  11      118.83      116.86      4.38 o
  -1   5  11       44.84       47.45      1.83 o
   0   5  11      161.07      170.52      4.21 o
   1   5  11      733.84      724.23      9.54 o
   2   5  11       96.43       96.56      3.25 o
   3   5  11       93.11       99.12      3.84 o
   4   5  11      341.65      353.72      5.03 o
   5   5  11        3.71        3.45      2.51 o
   6   5  11        0.51       -1.23      2.68 o
   7   5  11      204.50      198.54      7.28 o
   8   5  11        3.53        6.27      3.53 o
   9   5  11        8.25        5.64      3.71 o
  10   5  11       13.51        2.71      7.41 o
  11   5  11        6.29        3.20      8.78 o
  12   5  11        0.65       -5.82      5.82 o
 -14   6  11        0.92        3.04      5.27 o
 -13   6  11        4.70        3.92      5.39 o
 -12   6  11       97.78      106.97      6.46 o
 -11   6  11        3.14        1.36      4.05 o
 -10   6  11       43.83       43.29      4.14 o
  -9   6  11        0.16        0.01      2.31 o
  -8   6  11        4.83        5.07      2.34 o
  -7   6  11       14.99        9.65      2.40 o
  -6   6  11      102.36       91.61      4.16 o
  -5   6  11      111.48      106.50      4.03 o
  -4   6  11       89.28       89.92      3.88 o
  -3   6  11       21.03       18.20      2.35 o
  -2   6  11       65.49       63.20      2.83 o
  -1   6  11       69.14       62.50      2.45 o
   0   6  11      176.70      174.39      4.33 o
   1   6  11       29.52       29.33      2.43 o
   2   6  11        0.06       -0.62      1.69 o
   3   6  11      113.80      117.92      3.97 o
   4   6  11        8.59        5.58      2.08 o
   5   6  11       38.32       32.71      3.87 o
   6   6  11       16.60       12.41      3.20 o
   7   6  11        4.23        3.83      3.16 o
   8   6  11        7.40        2.04      4.01 o
   9   6  11       53.98       54.16      6.95 o
  10   6  11        0.02       10.20      6.43 o
  11   6  11        0.98        0.32      8.94 o
 -13   7  11        0.19        0.43      5.14 o
 -12   7  11       47.53       57.10      9.32 o
 -11   7  11       25.52       24.84      4.32 o
 -10   7  11       98.10      109.98      6.22 o
  -9   7  11       41.79       43.18      3.89 o
  -8   7  11       18.71        9.73      2.53 o
  -7   7  11       42.34       44.36      3.17 o
  -6   7  11        1.05       -0.46      2.42 o
  -5   7  11      280.17      247.27      5.79 o
  -4   7  11        3.65        7.24      3.15 o
  -3   7  11       17.57       11.77      2.18 o
  -2   7  11       29.74       30.97      1.91 o
  -1   7  11       26.90       28.35      2.16 o
   0   7  11        5.37        6.13      1.82 o
   1   7  11       30.00       23.94      2.23 o
   2   7  11      122.70      107.69      4.02 o
   3   7  11      140.86      135.58      4.51 o
   4   7  11        7.15        8.94      2.99 o
   5   7  11       25.88       14.94      3.25 o
   6   7  11       41.97       30.63      3.88 o
   7   7  11        0.93       -2.56      3.01 o
   8   7  11       10.69        4.75      5.30 o
   9   7  11        0.05       -6.86      6.86 o
  10   7  11        0.49       -5.79      5.95 o
  11   7  11        5.20        1.92      6.55 o
 -13   8  11        2.44        4.91      6.31 o
 -12   8  11       38.95       49.57      7.73 o
 -11   8  11       27.94       52.42      5.17 o
 -10   8  11        6.68        9.75      3.61 o
  -9   8  11        2.02        4.57      3.22 o
  -8   8  11        1.22        3.45      2.66 o
  -7   8  11       35.83       38.80      3.06 o
  -6   8  11      132.20      118.63      4.34 o
  -5   8  11       31.17       39.61      3.05 o
  -4   8  11       30.10       30.20      2.77 o
  -3   8  11        0.03       -1.22      1.58 o
  -2   8  11       26.96       30.53      2.55 o
  -1   8  11      262.63      255.52      5.05 o
   0   8  11        0.13       -1.22      1.65 o
   1   8  11       17.51       22.06      2.91 o
   2   8  11       59.24       52.79      2.95 o
   3   8  11      335.22      326.20      8.46 o
   4   8  11        9.16        4.68      2.94 o
   5   8  11        1.31       -1.60      3.00 o
   6   8  11        5.39        3.02      5.68 o
   7   8  11        6.45        4.28      5.04 o
   8   8  11        2.88       -4.21      4.95 o
   9   8  11        6.02        0.72      5.95 o
  10   8  11        7.45        6.70      9.74 o
 -12   9  11       28.04       29.82      7.31 o
 -11   9  11      100.09      130.34      9.66 o
 -10   9  11        0.99        0.37      4.23 o
  -9   9  11        0.25        3.16      3.70 o
  -8   9  11       21.19       25.28      3.69 o
  -7   9  11       19.54       17.16      2.90 o
  -6   9  11       86.33      101.95      7.39 o
  -5   9  11      748.33      716.17     11.64 o
  -4   9  11       14.23       14.06      3.32 o
  -3   9  11        3.91       -1.84      2.04 o
  -2   9  11       91.34       93.64      3.79 o
  -1   9  11       62.73       63.79      3.05 o
   0   9  11      129.39      146.32      5.42 o
   1   9  11       14.90        7.40      2.26 o
   2   9  11        4.51        4.53      3.24 o
   3   9  11      219.05      204.80      6.95 o
   4   9  11       73.95       79.74      6.03 o
   5   9  11       80.67       86.76      6.33 o
   6   9  11        4.34        1.10      4.50 o
   7   9  11        2.37        8.99      5.30 o
   8   9  11        0.07       -0.80      5.30 o
   9   9  11        8.71        7.79      7.02 o
  10   9  11       35.45       48.78     15.00 o
 -12  10  11        1.53        6.80      6.36 o
 -11  10  11        0.81        6.15      5.83 o
 -10  10  11        0.76        3.74      4.26 o
  -9  10  11        5.35        4.75      4.02 o
  -8  10  11        0.48        0.11      3.39 o
  -7  10  11       11.50        7.35      3.51 o
  -6  10  11       22.27       27.29      3.31 o
  -5  10  11        5.52        4.52      2.66 o
  -4  10  11       96.71      102.64      5.11 o
  -3  10  11       50.38       50.69      3.71 o
  -2  10  11       25.15       28.85      3.81 o
  -1  10  11       47.19       48.67      3.73 o
   0  10  11       46.18       36.79      5.59 o
   1  10  11       82.87       86.48      7.66 o
   2  10  11       15.93        3.37      3.83 o
   3  10  11       16.95       12.53      3.75 o
   4  10  11       18.36       20.56      4.44 o
   5  10  11       32.99       37.03      6.04 o
   6  10  11       26.62       20.87      5.67 o
   7  10  11       28.35       32.93      6.73 o
   8  10  11        0.96        1.10      7.50 o
   9  10  11       41.07       41.73      7.86 o
 -11  11  11        4.60        5.29      5.90 o
 -10  11  11        9.72       13.80      4.71 o
  -9  11  11        6.09       11.93      4.26 o
  -8  11  11        0.36       -3.84      3.84 o
  -7  11  11        7.62       12.29      3.68 o
  -6  11  11        6.24        7.68      5.04 o
  -5  11  11        0.36        1.98      4.64 o
  -4  11  11        1.57        1.54      2.59 o
  -3  11  11       34.37       40.11      5.95 o
  -2  11  11      156.12      139.31      9.10 o
  -1  11  11        3.76       -0.90      2.92 o
   0  11  11        1.88        4.82      3.33 o
   1  11  11       23.71       34.26      7.18 o
   2  11  11        3.16       -5.32      6.38 o
   3  11  11        5.97        4.66      6.06 o
   4  11  11       50.02       48.22     12.93 o
   5  11  11       29.49       31.97      6.04 o
   6  11  11       43.93       52.87      6.95 o
   7  11  11        0.28       -4.46      5.50 o
   8  11  11        1.01       -0.52      5.50 o
   9  11  11        0.37       -5.86      5.86 o
 -10  12  11        2.47        2.23      9.26 o
  -9  12  11       32.90       29.41      7.21 o
  -8  12  11       21.05       26.06      6.50 o
  -7  12  11        9.30       13.90      5.82 o
  -6  12  11        0.02       -4.27      4.27 o
  -5  12  11        4.28        1.92      5.07 o
  -4  12  11        5.61       13.40      4.26 o
  -3  12  11        0.39        2.50      5.59 o
  -2  12  11       39.16       37.35      8.30 o
  -1  12  11        1.82       -0.64      6.38 o
   0  12  11        4.32        3.83      6.70 o
   1  12  11        0.31        0.88      3.53 o
   2  12  11       13.41       13.30      4.43 o
   3  12  11       56.50       62.41      6.36 o
   4  12  11        0.00        2.52      4.68 o
   5  12  11        0.01       -0.99      4.72 o
   6  12  11        4.22        2.15      6.06 o
   7  12  11       13.28       16.05      6.13 o
   8  12  11        0.86       -1.48     10.85 o
  -9  13  11        1.45        7.98      9.58 o
  -8  13  11        1.57       -0.70      6.08 o
  -7  13  11        0.00       -1.06      7.82 o
  -6  13  11       11.33        9.42      6.08 o
  -5  13  11       15.19       26.49      8.94 o
  -4  13  11       31.86       31.60      9.58 o
  -2  13  11        0.89       -3.19      6.38 o
  -1  13  11       38.21       35.11      8.62 o
   1  13  11       23.42       40.86      9.26 o
   2  13  11        3.99        4.89      4.19 o
   3  13  11       36.95       45.27      9.42 o
   4  13  11       75.49       66.68      7.06 o
   5  13  11       22.29       17.77      5.98 o
   6  13  11        0.97       -1.44      5.13 o
   7  13  11        8.92        1.20      5.98 o
  -7  14  11       24.03       31.92     10.85 o
  -6  14  11       97.92      108.85     13.73 o
  -5  14  11       25.22       34.47     10.21 o
  -4  14  11        3.01        2.87      8.30 o
  -3  14  11        0.47       -7.98      7.98 o
   1  14  11        0.30        4.47      7.34 o
   2  14  11        5.24        5.75      7.66 o
   3  14  11        0.65        3.19      7.34 o
   4  14  11        0.42       -4.51      4.51 o
   5  14  11       12.32       14.86      5.90 o
  -6  15  11        6.82       18.83     10.53 o
  -5  15  11        1.00        8.94      9.90 o
  -4  15  11        0.36        5.43      8.30 o
  -3  15  11        0.46       -7.02      8.30 o
   2  15  11       12.46       21.39      9.26 o
   3  15  11       14.29       11.81      8.62 o
  -2  16  11        1.05       -7.98      7.98 o
 -14   0  12       14.93       16.28     10.85 o
 -13   0  12        1.35       -7.34      7.34 o
 -12   0  12        1.75       -2.27      5.27 o
 -11   0  12       15.43        5.04      3.94 o
 -10   0  12       11.18       13.06      3.94 o
  -9   0  12        0.07       -2.20      3.54 o
  -8   0  12      823.80      857.66     17.49 o
  -7   0  12     1698.95     1495.00     25.48 o
  -6   0  12     1556.91     1551.33     25.72 o
  -5   0  12     1142.43     1109.16     19.58 o
  -4   0  12        2.16       -0.52      2.49 o
  -3   0  12     1899.03     1844.06     35.19 o
  -2   0  12        2.41       -2.21      3.03 o
  -1   0  12     1439.99     1452.05     20.41 o
   0   0  12       69.94       86.11      3.32 o
   1   0  12     1468.59     1455.41     17.90 o
   2   0  12       24.39       20.08      2.49 o
   3   0  12       70.98       56.86      2.88 o
   4   0  12       98.79       88.24      3.97 o
   5   0  12        0.48       -2.04      2.04 o
   6   0  12      371.20      377.44     10.70 o
   7   0  12      254.96      224.79      8.61 o
   8   0  12       23.27       19.01      5.08 o
   9   0  12        0.39       -1.04      4.53 o
  10   0  12       11.93       -0.27      5.30 o
  11   0  12       10.40       14.57      6.66 o
  12   0  12        2.74       -5.95      5.95 o
 -14   1  12        6.87       -6.43      6.43 o
 -13   1  12        1.88       -5.04      5.04 o
 -12   1  12        5.00        1.81      4.01 o
 -11   1  12       61.90       61.39      4.44 o
 -10   1  12        0.50       -0.48      2.40 o
  -9   1  12        6.23        1.35      2.93 o
  -8   1  12     1092.27     1063.99     17.42 o
  -7   1  12      845.52      777.10     11.27 o
  -6   1  12        2.75        0.05      2.06 o
  -5   1  12      218.06      217.98      5.54 o
  -4   1  12      178.11      186.88      4.62 o
  -3   1  12      357.96      320.17      8.20 o
  -2   1  12      463.98      520.37      8.86 o
  -1   1  12        2.53        6.22      1.31 o
   0   1  12       49.10       45.86      1.91 o
   1   1  12      832.44      878.07      8.54 o
   2   1  12        0.08       -1.14      1.14 o
   3   1  12       58.64       53.50      2.11 o
   4   1  12       20.51       15.97      1.66 o
   5   1  12      247.12      242.14      4.74 o
   6   1  12       20.96       43.29      3.18 o
   7   1  12      199.32      188.11      5.67 o
   8   1  12        1.89        2.25      2.37 o
   9   1  12        8.58       15.97      3.48 o
  10   1  12       23.92       26.92      4.11 o
  11   1  12        0.00        3.08      6.08 o
  12   1  12        3.43        8.83      4.75 o
 -14   2  12        3.49       -5.34      6.20 o
 -13   2  12        3.74       -5.44      5.44 o
 -12   2  12       70.79       69.42      5.45 o
 -11   2  12       27.25       31.36      3.98 o
 -10   2  12      105.07       90.73      4.79 o
  -9   2  12        0.74        2.96      2.43 o
  -8   2  12       64.01       76.11      3.84 o
  -7   2  12      205.69      186.77      6.99 o
  -6   2  12      777.35      744.15     10.62 o
  -5   2  12        0.64        0.89      1.83 o
  -4   2  12       27.21       27.32      2.14 o
  -3   2  12       44.61       73.11      3.70 o
  -2   2  12      118.24      114.28      3.70 o
  -1   2  12       55.95       66.83      2.20 o
   0   2  12      292.37      273.21      4.64 o
   1   2  12       18.48       24.30      2.83 o
   2   2  12      437.12      437.88      6.02 o
   3   2  12      112.43      111.63      2.88 o
   4   2  12       15.88       24.17      1.79 o
   5   2  12      549.85      556.32      8.30 o
   6   2  12       13.26       16.64      2.36 o
   7   2  12       72.52       69.77      3.80 o
   8   2  12       20.31       30.60      4.75 o
   9   2  12       89.78       91.64      5.29 o
  10   2  12        6.49       10.32      3.72 o
  11   2  12       19.15       17.41      4.90 o
  12   2  12        0.33       -1.88      5.33 o
 -14   3  12        0.11       -2.34      5.26 o
 -13   3  12        0.05        0.19      3.86 o
 -12   3  12        2.11       -0.04      3.15 o
 -11   3  12        2.32        2.16      2.66 o
 -10   3  12       47.36       49.23      3.68 o
  -9   3  12      278.05      258.33      6.60 o
  -8   3  12      476.25      482.27      8.72 o
  -7   3  12      236.16      236.27      5.38 o
  -6   3  12        8.21        8.89      2.03 o
  -5   3  12      183.19      171.31      4.47 o
  -4   3  12      112.15       98.62      3.82 o
  -3   3  12       20.82       22.74      2.03 o
  -2   3  12      377.25      393.47      6.74 o
  -1   3  12        3.98        1.20      1.29 o
   0   3  12        9.72       13.63      1.44 o
   1   3  12       23.37       30.45      2.16 o
   2   3  12       40.53       43.28      3.62 o
   3   3  12        4.53        4.71      1.62 o
   4   3  12        2.72       -1.31      1.31 o
   5   3  12      169.70      170.34      4.49 o
   6   3  12       12.77        6.83      2.11 o
   7   3  12        3.76        3.34      2.27 o
   8   3  12       47.93       42.17      4.67 o
   9   3  12        2.09       -0.22      3.24 o
  10   3  12       66.14       89.54      7.59 o
  11   3  12        1.78       -0.63      5.00 o
  12   3  12        1.65       -2.58      5.27 o
 -14   4  12        0.78       -2.54      5.26 o
 -13   4  12        0.12       -3.68      3.68 o
 -12   4  12       13.65       15.40      5.32 o
 -11   4  12        0.01       -1.98      2.75 o
 -10   4  12        3.06        0.48      2.52 o
  -9   4  12      109.62       97.31      4.44 o
  -8   4  12       54.79       46.98      3.35 o
  -7   4  12       58.57       52.02      3.39 o
  -6   4  12      131.62      139.91      4.70 o
  -5   4  12      342.04      321.09      6.52 o
  -4   4  12      601.24      536.68      8.14 o
  -3   4  12       23.05       22.04      2.12 o
  -2   4  12       45.18       32.05      2.37 o
  -1   4  12       30.16       28.59      1.81 o
   0   4  12      285.01      274.53      4.65 o
   1   4  12      528.31      539.38      8.27 o
   2   4  12      489.09      479.32      7.14 o
   3   4  12      109.95      111.24      3.36 o
   4   4  12        0.01       -1.23      1.23 o
   5   4  12      232.48      227.30      5.70 o
   6   4  12       57.02       64.23      3.47 o
   7   4  12        2.69        3.73      2.84 o
   8   4  12        0.09        0.92      3.26 o
   9   4  12        0.00       -3.24      3.49 o
  10   4  12        3.32        3.14      5.73 o
  11   4  12       13.70       16.50      7.10 o
  12   4  12        6.46       13.73     10.53 o
 -14   5  12        3.23        5.51      5.55 o
 -13   5  12       15.90       18.15      6.53 o
 -12   5  12       27.02       24.11      4.41 o
 -11   5  12       14.51       17.19      3.47 o
 -10   5  12       30.90       38.48      3.53 o
  -9   5  12       71.34       70.02      4.40 o
  -8   5  12       93.65      100.68      4.29 o
  -7   5  12       19.72       17.40      2.63 o
  -6   5  12      407.41      385.84      7.46 o
  -5   5  12       28.64       25.17      2.63 o
  -4   5  12      177.84      169.41      5.16 o
  -3   5  12      273.79      273.78      5.83 o
  -2   5  12      205.78      172.14      4.22 o
  -1   5  12      416.53      402.19      5.82 o
   0   5  12        1.92        2.45      1.60 o
   1   5  12      278.29      283.22      6.26 o
   2   5  12      866.71      856.48     10.55 o
   3   5  12      726.13      693.96     10.12 o
   4   5  12        0.05        1.76      2.26 o
   5   5  12      497.93      439.46      8.68 o
   6   5  12       40.90       34.25      4.09 o
   7   5  12        0.99        3.72      3.29 o
   8   5  12       17.94       13.04      4.15 o
   9   5  12        7.59        4.45      4.60 o
  10   5  12       27.81       37.74      6.09 o
  11   5  12        0.06       -5.59      6.09 o
 -13   6  12        4.07        4.21      8.11 o
 -12   6  12       77.14       85.30      8.39 o
 -11   6  12        4.77        4.69      3.66 o
 -10   6  12        3.48        8.95      3.08 o
  -9   6  12        1.57        0.39      2.51 o
  -8   6  12       72.38       69.20      3.78 o
  -7   6  12      170.68      176.24      5.38 o
  -6   6  12      479.87      498.16      8.67 o
  -5   6  12        0.08       -2.07      2.07 o
  -4   6  12     1546.78     1452.14     18.84 o
  -3   6  12       89.53       79.53      3.61 o
  -2   6  12       83.93       83.33      3.37 o
  -1   6  12        1.49       -0.16      1.73 o
   0   6  12      700.74      712.88      9.26 o
   1   6  12      406.60      369.64      7.44 o
   2   6  12       37.03       37.75      2.70 o
   3   6  12      194.84      194.40      5.05 o
   4   6  12       52.24       56.52      3.37 o
   5   6  12       13.27        7.10      3.09 o
   6   6  12        0.01       -2.04      2.97 o
   7   6  12       16.41       20.74      5.02 o
   8   6  12       14.94        4.11      7.08 o
   9   6  12        4.98        4.45      6.04 o
  10   6  12        0.07       -0.59      7.98 o
  11   6  12        3.47        6.88      6.52 o
 -13   7  12        4.67        3.09      7.70 o
 -12   7  12        1.36       -2.11      5.20 o
 -11   7  12       33.80       34.06      4.66 o
 -10   7  12      122.90      136.58      6.50 o
  -9   7  12      116.63      120.06      5.11 o
  -8   7  12       64.35       47.80      3.44 o
  -7   7  12        8.17        6.38      2.43 o
  -6   7  12      165.41      166.97      5.20 o
  -5   7  12      229.44      230.81      5.90 o
  -4   7  12      518.02      537.77      9.44 o
  -3   7  12      174.37      172.80      5.17 o
  -2   7  12      165.33      142.24      4.27 o
  -1   7  12      541.34      531.87      7.80 o
   0   7  12      265.42      271.05      5.63 o
   1   7  12        9.43        8.41      2.33 o
   2   7  12      437.22      431.65      7.58 o
   3   7  12       58.27       49.31      2.98 o
   4   7  12       56.73       60.43      4.48 o
   5   7  12       56.07       70.26      4.87 o
   6   7  12       24.00       29.75      4.67 o
   7   7  12       28.92       31.80      4.45 o
   8   7  12        8.30       11.90      5.86 o
   9   7  12        7.83        5.80      6.08 o
  10   7  12      101.16      126.74     10.90 o
  11   7  12       14.00       15.80      7.54 o
 -13   8  12       15.27       25.54     11.49 o
 -12   8  12        1.18       -1.63      6.18 o
 -11   8  12       18.97       28.63      4.74 o
 -10   8  12        4.32        5.92      5.39 o
  -9   8  12       10.39        9.20      4.28 o
  -8   8  12       43.03       53.96      3.92 o
  -7   8  12        9.80        9.69      2.56 o
  -6   8  12        2.99        4.64      2.36 o
  -5   8  12        0.28        0.79      2.28 o
  -4   8  12      193.06      201.79      5.75 o
  -3   8  12      438.87      446.29      8.33 o
  -2   8  12      231.87      190.78      5.28 o
  -1   8  12       19.08       19.84      2.21 o
   0   8  12      425.42      394.64      7.10 o
   1   8  12      260.53      266.52      6.24 o
   2   8  12      136.07      137.29      4.64 o
   3   8  12       66.89       71.47      5.76 o
   4   8  12       25.73       19.46      3.61 o
   5   8  12       30.02       41.26      4.40 o
   6   8  12        0.53        2.05      5.22 o
   7   8  12        4.42        6.70      5.18 o
   8   8  12       57.61       80.97     17.08 o
   9   8  12      103.40      121.13     10.32 o
  10   8  12       33.85       49.57      8.90 o
 -12   9  12        2.88        5.04      6.53 o
 -11   9  12        1.88        6.57      4.90 o
 -10   9  12        1.00       -5.17      6.30 o
  -9   9  12       17.84       19.19      4.67 o
  -8   9  12       83.44       88.23      5.26 o
  -7   9  12        5.46        4.35      2.71 o
  -6   9  12       27.62       23.78      3.07 o
  -5   9  12       11.76       19.51      3.31 o
  -4   9  12        0.31       -2.65      2.65 o
  -3   9  12       37.58       24.41      2.82 o
  -2   9  12        1.03       -0.39      2.12 o
  -1   9  12       12.92       16.95      2.35 o
   0   9  12       53.57       47.18      3.14 o
   1   9  12        3.16        0.34      2.63 o
   2   9  12        6.04        8.76      3.33 o
   3   9  12      176.74      167.36      6.66 o
   4   9  12       31.68       32.43      4.70 o
   5   9  12        0.23       -2.59      3.68 o
   6   9  12       29.36       30.25      6.13 o
   7   9  12       44.64       50.44      7.18 o
   8   9  12        6.44       17.81      6.31 o
   9   9  12        1.57       -9.54     12.93 o
 -11  10  12        0.95        2.55      5.79 o
 -10  10  12       30.57       44.17      5.78 o
  -9  10  12       13.20        9.35      5.47 o
  -8  10  12       10.63       12.86      3.99 o
  -7  10  12        0.81       -0.14      3.34 o
  -6  10  12       20.76       19.30      3.37 o
  -5  10  12       36.74       30.33      3.42 o
  -4  10  12        9.25       10.77      3.25 o
  -3  10  12       15.49       12.34      3.05 o
  -2  10  12      199.87      206.58      7.00 o
  -1  10  12      191.88      186.00      6.19 o
   0  10  12      186.18      170.75      8.88 o
   1  10  12       14.77       14.26      4.47 o
   2  10  12        0.09       -3.10      3.60 o
   3  10  12       31.24       33.58      5.52 o
   4  10  12      144.71      179.75      9.89 o
   5  10  12       19.01       15.43      5.36 o
   6  10  12       42.09       46.18      9.10 o
   7  10  12        6.01        4.70      5.50 o
   8  10  12        6.08        3.35      6.54 o
   9  10  12       32.42       37.98     14.05 o
 -11  11  12       18.45       23.62     11.81 o
 -10  11  12        4.86        7.08      9.77 o
  -9  11  12        0.29        1.54      5.88 o
  -8  11  12        3.48        0.63      4.97 o
  -7  11  12        3.24        0.27      4.37 o
  -6  11  12        0.85        0.26      6.79 o
  -5  11  12      140.70      150.74      7.49 o
  -4  11  12       31.81       26.41      3.55 o
  -3  11  12       11.15       16.15      5.04 o
  -2  11  12        0.66        1.89      4.40 o
  -1  11  12       27.54       28.00      3.72 o
   0  11  12        9.64        2.70      3.42 o
   1  11  12       30.73       40.03      7.02 o
   2  11  12       12.87       16.28      4.49 o
   3  11  12       17.75       16.85      8.62 o
   4  11  12        2.35        9.31      6.86 o
   5  11  12        5.72        5.29      5.13 o
   6  11  12       18.58       22.30      7.18 o
   7  11  12       14.87       13.45      6.50 o
   8  11  12       11.12        7.57      6.50 o
 -10  12  12        0.08       -6.38      8.94 o
  -9  12  12       38.69       48.63     14.84 o
  -8  12  12      106.10      106.96      9.54 o
  -7  12  12       40.25       35.12      7.09 o
  -6  12  12        1.86       -3.33      5.27 o
  -5  12  12       40.16       19.15      5.95 o
  -4  12  12        3.28        3.40      4.07 o
  -3  12  12        1.68        3.30      4.62 o
  -2  12  12        2.43       -0.34      4.85 o
  -1  12  12        7.43       -1.60      6.38 o
   0  12  12       12.65       20.75      8.30 o
   1  12  12       20.12       22.58      4.49 o
   2  12  12        8.05        4.05      4.06 o
   3  12  12        6.32        9.48      4.90 o
   4  12  12        8.59        9.21      5.59 o
   5  12  12       26.67       32.13      9.42 o
   6  12  12       12.22       11.37      6.06 o
   7  12  12       14.97        9.97      6.38 o
  -8  13  12        3.06       12.54      6.66 o
  -7  13  12        0.04        1.43      5.95 o
  -6  13  12        2.08        1.88      6.06 o
  -5  13  12       30.69       34.78      7.11 o
  -4  13  12       10.38        4.15      7.98 o
  -2  13  12        0.08       -6.06      6.06 o
  -1  13  12        0.03        1.60      7.02 o
   1  13  12       17.45       18.19      8.94 o
   2  13  12       17.35       13.60      4.78 o
   3  13  12       14.77       16.33      4.99 o
   4  13  12        4.19        7.43      5.13 o
   5  13  12       55.05       50.78      7.04 o
   6  13  12       10.70       12.86      9.10 o
  -7  14  12        4.29        4.79      9.58 o
  -6  14  12        0.51       -1.28      8.62 o
  -5  14  12        1.11        6.06      8.30 o
  -4  14  12       11.26       10.53      9.58 o
   1  14  12        9.07        7.98      8.30 o
   2  14  12        3.71       13.09      8.62 o
   3  14  12        0.24       -1.60      7.98 o
   4  14  12        4.52        5.34      5.59 o
  -5  15  12        1.11       -7.66      7.66 o
  -4  15  12        1.47       10.85      9.58 o
  -3  15  12       10.34        1.60      8.94 o
   2  15  12        0.04        6.38      8.30 o
 -14   1  13       13.90       21.04      7.56 o
 -13   1  13        0.46       -0.10      5.86 o
 -12   1  13       40.66       54.05      6.20 o
 -11   1  13       11.37       20.43      3.62 o
 -10   1  13       51.92       54.03      3.76 o
  -9   1  13        0.67       -0.32      2.29 o
  -8   1  13      109.57       95.49      4.23 o
  -7   1  13     1088.64     1024.90     13.88 o
  -6   1  13      230.51      241.06      5.79 o
  -5   1  13      535.54      519.03      8.14 o
  -4   1  13      256.29      283.69      5.91 o
  -3   1  13       34.36       35.75      2.79 o
  -2   1  13       92.51       76.19      2.80 o
  -1   1  13      722.52      718.36      8.01 o
   0   1  13       22.77       31.30      1.78 o
   1   1  13     1050.87     1067.74     10.11 o
   2   1  13      271.63      274.40      4.63 o
   3   1  13       54.92       54.61      2.26 o
   4   1  13      359.80      346.67      5.28 o
   5   1  13      336.21      310.43      5.41 o
   6   1  13      467.13      452.26      7.83 o
   7   1  13        0.42        2.41      2.37 o
   8   1  13       12.46        9.08      3.72 o
   9   1  13        7.68        5.93      3.27 o
  10   1  13        0.62        0.27      5.34 o
  11   1  13       18.37       15.38      4.98 o
  12   1  13       10.64        8.63      6.99 o
 -14   2  13        3.43        6.59      6.14 o
 -13   2  13       16.97       23.31      4.76 o
 -12   2  13       58.19       62.63      4.87 o
 -11   2  13       31.85       29.63      4.02 o
 -10   2  13       43.44       52.66      5.23 o
  -9   2  13       31.71       38.72      3.64 o
  -8   2  13      872.94      814.16     15.90 o
  -7   2  13      290.48      284.64      6.57 o
  -6   2  13      659.25      643.96      9.87 o
  -5   2  13      210.51      200.91      4.61 o
  -4   2  13        1.27        4.93      1.76 o
  -3   2  13      263.15      224.62      5.80 o
  -2   2  13       21.88       22.32      2.52 o
  -1   2  13       61.95       60.12      2.41 o
   0   2  13      956.68      946.53     10.36 o
   1   2  13     1277.64     1307.84     13.34 o
   2   2  13      840.14      862.81      9.90 o
   3   2  13       13.16       10.72      1.88 o
   4   2  13       48.28       41.40      2.18 o
   5   2  13       10.30       18.39      2.19 o
   6   2  13      209.86      179.56      5.00 o
   7   2  13        4.94        3.93      2.53 o
   8   2  13        1.06        1.97      2.98 o
   9   2  13       27.04       28.96      4.03 o
  10   2  13        0.61        4.71      4.29 o
  11   2  13        8.00        2.73      5.18 o
 -14   3  13       16.50       17.00      6.17 o
 -13   3  13        0.02       -3.89      3.89 o
 -12   3  13        0.40        4.09      3.35 o
 -11   3  13        3.95        6.34      3.07 o
 -10   3  13        1.08        6.32      2.80 o
  -9   3  13       30.73       32.04      3.30 o
  -8   3  13      942.61      920.27     13.28 o
  -7   3  13      116.54      134.53      4.78 o
  -6   3  13      623.39      613.69     11.68 o
  -5   3  13        8.75        5.05      1.81 o
  -4   3  13       34.71       41.23      3.09 o
  -3   3  13     1280.42     1258.87     15.36 o
  -2   3  13      724.31      726.24     10.25 o
  -1   3  13        6.39        2.37      1.52 o
   0   3  13      263.04      264.03      4.54 o
   1   3  13       37.91       36.17      2.47 o
   2   3  13      465.60      459.25      6.98 o
   3   3  13      690.12      692.01     10.48 o
   4   3  13        6.26        3.02      1.51 o
   5   3  13      145.70      155.24      4.48 o
   6   3  13        0.74        0.56      2.24 o
   7   3  13        1.52        1.72      2.72 o
   8   3  13        3.32        3.67      3.11 o
   9   3  13        2.13        3.15      3.79 o
  10   3  13       34.77       44.48      6.54 o
  11   3  13        0.23        5.71      5.34 o
 -14   4  13        1.11       -2.17      5.43 o
 -13   4  13        0.59        3.26      3.96 o
 -12   4  13        2.08        0.48      3.35 o
 -11   4  13       29.46       39.54      5.52 o
 -10   4  13      149.11      163.27      5.70 o
  -9   4  13        0.01        1.96      2.58 o
  -8   4  13       31.06       33.64      3.23 o
  -7   4  13       68.22       68.95      3.75 o
  -6   4  13        0.41       -1.08      2.05 o
  -5   4  13        0.03       -2.05      2.05 o
  -4   4  13       12.21        3.86      2.24 o
  -3   4  13     1156.06     1101.24     15.15 o
  -2   4  13      589.36      571.85      8.85 o
  -1   4  13      227.09      208.02      4.32 o
   0   4  13      687.06      710.15      9.29 o
   1   4  13      178.73      189.69      4.53 o
   2   4  13      319.44      317.43      6.32 o
   3   4  13        4.04       -0.65      1.71 o
   4   4  13       36.82       35.27      2.89 o
   5   4  13       31.74       39.14      3.38 o
   6   4  13       67.28       58.00      4.64 o
   7   4  13        0.12        2.42      3.18 o
   8   4  13       20.19       25.65      4.34 o
   9   4  13       83.12       86.59      7.05 o
  10   4  13       29.28       34.64      6.17 o
  11   4  13       17.96       14.21      5.85 o
 -13   5  13        1.07       -2.59      3.95 o
 -12   5  13       61.13       59.52      5.54 o
 -11   5  13       64.49       74.77      4.87 o
 -10   5  13       23.18       16.74      3.42 o
  -9   5  13       81.62       84.10      4.85 o
  -8   5  13       45.49       47.55      4.66 o
  -7   5  13        1.45        0.12      2.20 o
  -6   5  13      311.93      296.15      6.70 o
  -5   5  13       67.61       50.56      3.11 o
  -4   5  13       33.57       36.53      3.13 o
  -3   5  13      164.62      175.79      5.38 o
  -2   5  13      332.74      342.46      7.97 o
  -1   5  13     1000.93      970.11     11.18 o
   0   5  13      263.52      263.83      5.73 o
   1   5  13      218.87      237.23      6.00 o
   2   5  13       52.60       55.69      4.16 o
   3   5  13      214.16      244.11      5.84 o
   4   5  13       24.00       25.33      4.04 o
   5   5  13        0.04       -0.77      3.46 o
   6   5  13        0.10       -1.74      2.99 o
   7   5  13       65.99       60.37      4.97 o
   8   5  13        3.51        4.81      3.69 o
   9   5  13       11.79       16.40      5.19 o
  10   5  13        7.80        4.52      5.18 o
  11   5  13        4.54       24.46      7.78 o
 -13   6  13        8.83       16.97      6.91 o
 -12   6  13        0.57       -0.33      3.92 o
 -11   6  13       70.37       88.60      5.87 o
 -10   6  13       87.24       74.81      4.90 o
  -9   6  13       18.64       16.94      3.14 o
  -8   6  13       17.26       15.58      2.91 o
  -7   6  13        0.06        0.61      2.37 o
  -6   6  13      114.30      102.98      4.24 o
  -5   6  13       61.43       64.43      3.81 o
  -4   6  13      941.83      893.18     13.43 o
  -3   6  13      879.07      840.45     13.92 o
  -2   6  13       77.60       61.51      3.18 o
  -1   6  13        2.82       -1.05      1.96 o
   0   6  13       34.38       32.83      2.67 o
   1   6  13       81.59       72.63      3.71 o
   2   6  13      165.16      171.28      5.27 o
   3   6  13        7.88        6.61      2.27 o
   4   6  13        1.39       -1.98      2.81 o
   5   6  13      113.90      102.80      8.76 o
   6   6  13        0.16        1.96      3.19 o
   7   6  13       37.94       34.60      4.57 o
   8   6  13       18.48       16.67      5.32 o
   9   6  13       22.69       12.48      6.43 o
  10   6  13        5.50        4.00      6.43 o
 -13   7  13        7.73        0.83      5.26 o
 -12   7  13       15.25       24.46      4.80 o
 -11   7  13        1.04        5.85      4.10 o
 -10   7  13        8.67       12.22      3.87 o
  -9   7  13       96.70       95.70      5.11 o
  -8   7  13       14.60        9.40      2.76 o
  -7   7  13        2.67       -0.55      2.30 o
  -6   7  13       18.51       23.84      2.87 o
  -5   7  13      372.60      372.74      8.17 o
  -4   7  13        0.04        3.61      2.99 o
  -3   7  13        2.38        1.25      2.27 o
  -2   7  13       90.43       79.94      3.46 o
  -1   7  13        0.04        0.76      1.88 o
   0   7  13      235.49      240.57      5.64 o
   1   7  13       17.98       19.41      2.69 o
   2   7  13      132.00      131.11      5.37 o
   3   7  13       25.98       18.19      3.10 o
   4   7  13       79.90       69.94      4.83 o
   5   7  13       19.54       28.69      4.12 o
   6   7  13        0.69        0.83      3.32 o
   7   7  13        0.18       -3.81      3.81 o
   8   7  13        0.00       -1.73      5.30 o
   9   7  13       13.97       12.39      6.88 o
  10   7  13       30.47       41.98      8.35 o
 -12   8  13       18.38       18.95      6.99 o
 -11   8  13       71.67       74.80      5.77 o
 -10   8  13       69.86       75.73      5.58 o
  -9   8  13        0.74        5.51      3.52 o
  -8   8  13        0.09       -2.19      2.54 o
  -7   8  13        0.52        0.49      2.50 o
  -6   8  13        0.88        6.38      2.57 o
  -5   8  13       43.24       46.76      3.27 o
  -4   8  13       14.00        9.98      2.69 o
  -3   8  13        1.23       -2.16      2.16 o
  -2   8  13        0.91       -1.46      2.18 o
  -1   8  13       63.93       60.36      3.17 o
   0   8  13      181.41      173.29      4.66 o
   1   8  13       38.91       29.34      2.94 o
   2   8  13       10.37        7.05      3.08 o
   3   8  13        0.55       -1.23      2.89 o
   4   8  13        1.34        4.37      3.21 o
   5   8  13       24.31       15.20      3.83 o
   6   8  13        8.70       10.06      5.52 o
   7   8  13        0.01        5.35      5.30 o
   8   8  13        2.64       -2.13      5.53 o
   9   8  13        3.23       -6.09      6.09 o
  10   8  13        0.08        5.32      6.88 o
 -12   9  13       24.70       36.61      7.73 o
 -11   9  13        1.18       12.28      5.76 o
 -10   9  13       11.97        8.00      4.49 o
  -9   9  13       53.50       69.27      6.05 o
  -8   9  13        0.90        4.70      3.78 o
  -7   9  13        2.08       -0.21      3.28 o
  -6   9  13        9.69        8.18      2.66 o
  -5   9  13      138.56      145.62      5.01 o
  -4   9  13       28.85       26.11      3.00 o
  -3   9  13       51.04       55.26      3.50 o
  -2   9  13        2.36        1.71      2.44 o
  -1   9  13      196.46      189.39      5.23 o
   0   9  13        2.42        3.85      2.39 o
   1   9  13       39.92       40.16      3.80 o
   2   9  13       29.00       17.00      3.92 o
   3   9  13       20.80       15.53      4.13 o
   4   9  13        9.60       11.57      4.23 o
   5   9  13        4.11       -0.59      4.22 o
   6   9  13        0.46        0.50      5.18 o
   7   9  13        1.62        4.36      5.59 o
   8   9  13        0.68       -5.50      5.50 o
   9   9  13       19.03       25.32      8.14 o
 -11  10  13       10.43       20.01      6.82 o
 -10  10  13      120.88      136.95      8.15 o
  -9  10  13       35.43       31.38      5.05 o
  -8  10  13        5.02        7.66      4.08 o
  -7  10  13        3.53        5.24      3.83 o
  -6  10  13       15.56       10.55      5.30 o
  -5  10  13       10.10        5.14      3.01 o
  -4  10  13      130.29      123.30      5.96 o
  -3  10  13       39.41       28.30      3.36 o
  -2  10  13       35.75       36.84      3.46 o
  -1  10  13        7.96        4.57      2.56 o
   0  10  13       11.12        9.23      6.33 o
   1  10  13        0.10       -2.91      3.66 o
   2  10  13        1.56        1.38      5.43 o
   3  10  13       22.19       20.99      5.21 o
   4  10  13      127.78      137.55     11.81 o
   5  10  13       19.16       23.13      5.90 o
   6  10  13        3.19       13.02      5.67 o
   7  10  13       27.95       36.84      9.10 o
   8  10  13        3.45        7.66      6.41 o
 -10  11  13        1.65        3.15      4.71 o
  -9  11  13        2.60        6.30      7.32 o
  -8  11  13        6.93       16.17      4.29 o
  -7  11  13       37.09       48.33      4.94 o
  -6  11  13       32.18       27.76      4.23 o
  -5  11  13        7.30        7.20      3.21 o
  -4  11  13        4.44        8.00      3.39 o
  -3  11  13       41.51       49.77     12.13 o
  -2  11  13      127.14      137.77     11.01 o
  -1  11  13       50.56       50.19      6.11 o
   0  11  13       76.07       75.80      5.90 o
   1  11  13       35.27       28.88      5.02 o
   2  11  13        1.46        2.75      6.06 o
   3  11  13        5.55        7.30      4.66 o
   4  11  13       12.95        6.42      5.27 o
   5  11  13        6.91        3.27      5.44 o
   6  11  13        3.60        7.80      9.58 o
   7  11  13        1.25       10.71      6.13 o
  -9  12  13       30.72       30.70     11.17 o
  -8  12  13        4.85        6.16      6.08 o
  -7  12  13        2.57       -0.04      5.67 o
  -6  12  13        1.19       -4.72      4.72 o
  -5  12  13       11.57        5.69      5.40 o
  -4  12  13        3.43       -2.90      6.86 o
  -3  12  13       20.52       25.99      6.38 o
  -2  12  13       38.87       35.98      8.46 o
  -1  12  13       13.22        6.70      7.66 o
   0  12  13        5.93       11.19      5.75 o
   1  12  13        1.73        0.91      3.96 o
   2  12  13        0.92        8.14      4.66 o
   3  12  13        0.17       -0.89      4.45 o
   4  12  13       37.59       28.77      6.29 o
   5  12  13       18.90       18.51      6.44 o
   6  12  13        1.34        4.64      5.73 o
  -8  13  13        1.95        2.08      6.36 o
  -7  13  13        1.54       -5.52      5.82 o
  -6  13  13       12.11       18.64      6.63 o
  -5  13  13       14.17       18.29      6.50 o
  -4  13  13       32.35       49.05      9.10 o
   1  13  13        9.46        7.02      7.66 o
   2  13  13        7.52       19.79      9.58 o
   3  13  13       11.03       21.83      5.49 o
   4  13  13        3.91        1.62      6.54 o
   5  13  13        0.88        4.82      5.66 o
  -6  14  13       46.12       71.50     13.09 o
  -5  14  13       25.54       24.90     10.53 o
  -4  14  13        5.54        6.38      8.62 o
   1  14  13        9.04       15.00      8.94 o
   2  14  13       17.37       19.15      9.26 o
   3  14  13        1.48       11.49      8.94 o
   4  14  13        4.47        1.33      5.52 o
  -4  15  13       14.37       -3.83      9.26 o
  -3  15  13        3.98        0.64      9.26 o
 -14   0  14        7.02        0.32      9.26 o
 -13   0  14        7.11        4.79      8.62 o
 -12   0  14       38.89       26.49     10.21 o
 -11   0  14       31.83       21.85      6.08 o
 -10   0  14        5.89        4.41      4.73 o
  -9   0  14        5.31        4.79      3.60 o
  -8   0  14       69.55       71.04      5.47 o
  -7   0  14     1462.49     1439.17     25.42 o
  -6   0  14       74.71       69.50      5.19 o
  -5   0  14       20.93       15.17      3.06 o
  -4   0  14       94.95       93.06      8.30 o
  -3   0  14      176.31      178.15      8.34 o
  -2   0  14      825.68      842.69     16.40 o
  -1   0  14      345.69      320.92      6.74 o
   0   0  14      208.33      205.83      5.36 o
   1   0  14      108.07      105.71      5.00 o
   2   0  14     1727.59     1664.82     23.40 o
   3   0  14     1527.81     1588.42     20.21 o
   4   0  14      441.09      427.81      8.27 o
   5   0  14      290.21      305.70      7.06 o
   6   0  14       99.49      112.52      6.48 o
   7   0  14        9.62       14.12      4.13 o
   8   0  14        0.38       -4.85      4.85 o
   9   0  14       58.14       53.34     17.40 o
  10   0  14       19.43       23.17      7.09 o
  11   0  14       15.75        7.73      6.99 o
 -14   1  14        0.12       -5.95      5.95 o
 -13   1  14       21.86       26.09      7.44 o
 -12   1  14        2.78        0.00      5.87 o
 -11   1  14       60.04       78.99      5.60 o
 -10   1  14       11.12        6.38      3.13 o
  -9   1  14       54.93       53.46      4.19 o
  -8   1  14      101.12       92.44      4.23 o
  -7   1  14      152.44      156.95      5.61 o
  -6   1  14      158.72      158.39      4.98 o
  -5   1  14        9.05        4.51      2.10 o
  -4   1  14       11.14        9.94      2.55 o
  -3   1  14       32.67       32.76      2.91 o
  -2   1  14       29.46       28.37      2.43 o
  -1   1  14        1.07        2.58      1.53 o
   0   1  14      398.02      378.59      5.52 o
   1   1  14      606.19      602.05      7.37 o
   2   1  14      230.84      253.39      5.03 o
   3   1  14       30.00       34.16      2.38 o
   4   1  14       14.25       12.23      1.92 o
   5   1  14        9.34       13.08      2.13 o
   6   1  14      100.70       91.01      3.88 o
   7   1  14       55.91       55.22      4.50 o
   8   1  14        0.13        0.82      3.03 o
   9   1  14       30.63       39.95      5.68 o
  10   1  14        0.23        5.00      4.40 o
  11   1  14        1.20        9.27      5.58 o
 -14   2  14       15.78       11.18      5.42 o
 -13   2  14        7.32       11.57      7.54 o
 -12   2  14        2.13       -2.45      3.81 o
 -11   2  14        0.10       -1.19      3.58 o
 -10   2  14        1.58        2.66      3.01 o
  -9   2  14       55.21       68.51      4.42 o
  -8   2  14       79.07       67.75      5.39 o
  -7   2  14       87.42       90.01      4.05 o
  -6   2  14       34.42       30.19      3.12 o
  -5   2  14       55.19       38.43      2.52 o
  -4   2  14        6.15        2.11      1.87 o
  -3   2  14        5.18        7.49      2.38 o
  -2   2  14      325.15      328.03      7.88 o
  -1   2  14        1.68        1.60      1.59 o
   0   2  14       92.51       95.93      3.38 o
   1   2  14       62.63       76.06      3.14 o
   2   2  14      427.40      425.96      7.86 o
   3   2  14        1.95       -1.56      1.56 o
   4   2  14       32.29       31.01      2.11 o
   5   2  14      228.71      230.23      5.01 o
   6   2  14       64.71       56.57      3.72 o
   7   2  14       14.93       19.05      3.05 o
   8   2  14        3.83        4.47      3.21 o
   9   2  14       20.00       13.24      3.97 o
  10   2  14        0.00       -0.14      4.97 o
  11   2  14       15.52        9.55      5.83 o
 -14   3  14        2.30       -4.38      4.91 o
 -13   3  14       12.59       10.42      4.71 o
 -12   3  14        9.42       13.10      4.38 o
 -11   3  14        3.15        6.16      3.38 o
 -10   3  14        8.72        4.33      3.02 o
  -9   3  14       17.14       13.73      2.93 o
  -8   3  14       31.26       32.42      3.32 o
  -7   3  14        1.82       -1.34      2.37 o
  -6   3  14       11.55       11.45      2.53 o
  -5   3  14       27.92       27.43      2.72 o
  -4   3  14      369.82      340.74      6.20 o
  -3   3  14       26.70       26.26      2.89 o
  -2   3  14      109.12      102.97      3.67 o
  -1   3  14      223.49      211.70      4.67 o
   0   3  14        3.56        0.76      1.76 o
   1   3  14      221.29      200.67      4.92 o
   2   3  14      645.73      645.58      8.37 o
   3   3  14        5.86        4.91      1.83 o
   4   3  14       16.46       18.79      2.44 o
   5   3  14       25.31       26.38      2.91 o
   6   3  14        1.08       -2.11      2.35 o
   7   3  14       27.96       23.80      3.58 o
   8   3  14       12.27        3.43      3.67 o
   9   3  14       23.61       23.31      5.94 o
  10   3  14       37.23       48.68      8.01 o
  11   3  14        0.39        5.59      5.67 o
 -13   4  14        3.18        8.42      4.40 o
 -12   4  14        0.50       -3.62      3.62 o
 -11   4  14        0.35        1.55      3.84 o
 -10   4  14        0.77       -2.00      2.92 o
  -9   4  14       17.77       14.47      2.94 o
  -8   4  14       94.41       95.11      5.18 o
  -7   4  14      224.61      224.94      6.18 o
  -6   4  14        0.31       -0.26      2.14 o
  -5   4  14       20.73       22.21      2.72 o
  -4   4  14      657.30      607.67      9.63 o
  -3   4  14        0.37       -2.01      2.01 o
  -2   4  14      142.65      162.22      4.61 o
  -1   4  14       11.24       12.34      1.75 o
   0   4  14       45.70       39.61      2.86 o
   1   4  14      273.64      261.15      6.19 o
   2   4  14      500.18      495.12      9.16 o
   3   4  14      426.14      425.82      7.01 o
   4   4  14      155.18      146.52      4.93 o
   5   4  14       30.32       26.58      3.24 o
   6   4  14        3.58        5.70      4.67 o
   7   4  14       18.70       24.20      4.26 o
   8   4  14        0.01       -2.32      3.26 o
   9   4  14        0.57        4.84      5.06 o
  10   4  14        0.17        1.34      5.14 o
  11   4  14        2.41       -3.68      5.38 o
 -13   5  14       18.47       24.19      4.86 o
 -12   5  14        0.03        2.77      4.09 o
 -11   5  14       14.43       15.87      3.69 o
 -10   5  14        0.46        0.58      2.98 o
  -9   5  14      186.85      197.60      6.30 o
  -8   5  14      185.85      174.64      5.74 o
  -7   5  14      225.43      225.01      7.59 o
  -6   5  14        1.20       -0.91      2.21 o
  -5   5  14       81.51       96.56      3.95 o
  -4   5  14      155.39      164.02      5.49 o
  -3   5  14       34.78       29.17      3.28 o
  -2   5  14       66.67       70.64      3.45 o
  -1   5  14       44.98       47.98      3.95 o
   0   5  14      297.23      301.89      6.41 o
   1   5  14      232.26      222.36      5.56 o
   2   5  14       28.83       22.61      2.91 o
   3   5  14       28.57       32.55      2.57 o
   4   5  14      155.00      142.32      4.84 o
   5   5  14       17.40        4.78      4.19 o
   6   5  14       25.99       26.67      4.14 o
   7   5  14        0.61       -3.35      3.35 o
   8   5  14        7.87        3.98      4.67 o
   9   5  14        4.77       12.19      5.37 o
  10   5  14        1.66       -1.60      5.04 o
 -13   6  14       30.51       41.08      6.67 o
 -12   6  14        2.23        1.16      3.96 o
 -11   6  14       19.06       24.92      4.67 o
 -10   6  14       13.84        8.30      3.38 o
  -9   6  14      131.04      137.29      5.34 o
  -8   6  14        0.86       -1.18      2.52 o
  -7   6  14       49.77       49.67      3.60 o
  -6   6  14       93.54      105.50      4.45 o
  -5   6  14        0.97        0.27      2.16 o
  -4   6  14      448.23      436.66      8.72 o
  -3   6  14       63.86       48.76      3.15 o
  -2   6  14        9.92        3.94      2.23 o
  -1   6  14        2.94        1.59      2.17 o
   0   6  14      137.54      141.75      4.71 o
   1   6  14      238.11      244.36      5.89 o
   2   6  14       71.52       66.60      3.75 o
   3   6  14        0.55        2.65      2.18 o
   4   6  14      118.79      114.85      5.73 o
   5   6  14       80.41       73.32      5.20 o
   6   6  14        7.40       15.90      4.61 o
   7   6  14       51.27       42.60      5.64 o
   8   6  14        0.89        2.85      4.70 o
   9   6  14       16.57       16.18      7.18 o
  10   6  14        0.46        2.73      9.26 o
 -12   7  14        1.02        2.37      4.09 o
 -11   7  14      123.29      164.94      8.06 o
 -10   7  14       45.48       56.67      5.27 o
  -9   7  14        3.21        1.61      3.70 o
  -8   7  14        6.60        1.06      2.78 o
  -7   7  14       46.80       47.25      3.52 o
  -6   7  14      217.98      234.12      6.31 o
  -5   7  14        8.28        6.56      2.67 o
  -4   7  14        8.77       11.55      2.72 o
  -3   7  14        0.02       -2.22      2.22 o
  -2   7  14      377.91      377.90      7.36 o
  -1   7  14     1040.29     1006.72     12.61 o
   0   7  14      115.60      104.88      4.97 o
   1   7  14       35.57       36.63      3.19 o
   2   7  14        6.01        4.86      2.45 o
   3   7  14       67.15       58.37      5.30 o
   4   7  14       75.96       68.64      5.09 o
   5   7  14        0.13       -3.06      3.06 o
   6   7  14       21.24       23.31      4.31 o
   7   7  14        6.79        9.32      4.70 o
   8   7  14        1.48        3.96      7.50 o
   9   7  14        4.09       12.33      6.88 o
  10   7  14       56.07       56.14      9.12 o
 -12   8  14       35.26       33.59      6.01 o
 -11   8  14        3.01        6.71      4.20 o
 -10   8  14        4.37        5.66      4.08 o
  -9   8  14       69.59       77.39      5.57 o
  -8   8  14      103.11      105.83      5.26 o
  -7   8  14        1.70        4.55      2.95 o
  -6   8  14       68.28       52.79      3.67 o
  -5   8  14        6.74        0.39      2.61 o
  -4   8  14        0.05        0.98      2.50 o
  -3   8  14      308.77      323.19      7.47 o
  -2   8  14      270.03      260.55      6.63 o
  -1   8  14       22.15       34.28      2.81 o
   0   8  14       43.15       34.10      2.82 o
   1   8  14        6.55        3.52      2.94 o
   2   8  14       64.10       78.23      4.82 o
   3   8  14       29.98       34.51      6.71 o
   4   8  14       25.46       27.81      4.31 o
   5   8  14       39.34       42.80      5.39 o
   6   8  14        0.56       -3.19      4.74 o
   7   8  14        0.08       -2.83      5.27 o
   8   8  14       12.98       16.39      6.82 o
   9   8  14       75.81       88.28     10.09 o
 -11   9  14        5.88       10.55      5.04 o
 -10   9  14       10.49       13.51      4.93 o
  -9   9  14       15.38       14.31      4.95 o
  -8   9  14       42.15       47.09      5.18 o
  -7   9  14       12.31       10.26      3.62 o
  -6   9  14        5.92        1.03      2.57 o
  -5   9  14       16.19       17.21      2.88 o
  -4   9  14       55.79       55.60      3.80 o
  -3   9  14        3.77        4.59      2.69 o
  -2   9  14        0.65       -1.68      2.45 o
  -1   9  14       10.22        8.48      2.62 o
   0   9  14       31.16       22.37      3.18 o
   1   9  14        1.29       -1.95      2.92 o
   2   9  14        0.85        0.51      4.24 o
   3   9  14       40.04       42.86      6.21 o
   4   9  14       32.49       35.52      6.21 o
   5   9  14        6.58       -2.81      4.82 o
   6   9  14       24.76       25.21      8.62 o
   7   9  14       26.60       27.30      7.04 o
   8   9  14       20.94       26.30      7.67 o
 -11  10  14       11.47       12.91      5.32 o
 -10  10  14       14.18       22.62      5.24 o
  -9  10  14       73.15       75.38      6.78 o
  -8  10  14       16.78       27.16      4.86 o
  -7  10  14       12.83       20.35      4.45 o
  -6  10  14        7.00        4.17      3.32 o
  -5  10  14        0.15        0.45      2.85 o
  -4  10  14       49.85       50.39      5.43 o
  -3  10  14       27.35       19.65      3.50 o
  -2  10  14        0.00       -1.69      2.61 o
  -1  10  14       13.62        9.52      3.55 o
   0  10  14       28.72       30.72      3.96 o
   1  10  14        2.58        1.42      3.56 o
   2  10  14        1.47       -4.06      4.06 o
   3  10  14      113.78      118.83      8.36 o
   4  10  14        0.40        2.54      4.68 o
   5  10  14        3.94        5.03      5.19 o
   6  10  14       11.68       18.46      6.59 o
   7  10  14       30.39       37.66      7.67 o
   8  10  14        7.93        3.16      6.59 o
 -10  11  14        7.58       10.33      5.26 o
  -9  11  14       23.31       35.30      5.58 o
  -8  11  14        2.87        8.97      4.16 o
  -7  11  14        3.56        8.19      6.14 o
  -6  11  14        0.44        5.63      3.81 o
  -5  11  14       19.91       16.74      4.33 o
  -4  11  14       12.72        6.84      3.71 o
  -3  11  14       12.59        2.00     13.09 o
  -2  11  14       53.31       48.06      9.42 o
  -1  11  14      150.19      134.24      6.85 o
   0  11  14       25.27       36.24      4.29 o
   1  11  14        9.52        4.38      4.49 o
   2  11  14        0.18       -0.79      4.31 o
   3  11  14        0.44        1.19      4.60 o
   4  11  14       21.79       24.96      7.66 o
   5  11  14        8.85        6.24      5.59 o
   6  11  14       22.17       22.81      6.59 o
   7  11  14        7.23       12.12      6.82 o
  -9  12  14        1.25       10.80      7.04 o
  -8  12  14       23.94       28.48      7.59 o
  -7  12  14       23.22       25.47      7.21 o
  -6  12  14        0.06       -5.27      5.27 o
  -5  12  14        0.28       -5.11      5.11 o
  -4  12  14       41.45       37.09      7.00 o
  -3  12  14        1.64        1.95      4.72 o
  -2  12  14        4.42       -0.20      9.26 o
   0  12  14        3.84        4.79      7.98 o
   1  12  14       28.30       36.46      5.55 o
   2  12  14       12.80       10.58      4.96 o
   3  12  14       58.26       53.08      6.86 o
   4  12  14        2.67        6.40      5.52 o
   5  12  14       38.71       41.35      7.29 o
   6  12  14        4.87        8.21      6.06 o
  -7  13  14        9.15        4.03     12.45 o
  -6  13  14        0.49        2.50      6.20 o
  -5  13  14       18.14       14.13      6.88 o
  -4  13  14        5.80       -1.43      5.73 o
  -3  13  14       12.18       18.51      9.26 o
   1  13  14       12.45       22.34      9.26 o
   2  13  14        7.47       10.21      8.94 o
   3  13  14        3.05        2.73      5.29 o
   4  13  14        6.24       12.05     10.21 o
  -5  14  14        0.00       11.17      9.58 o
  -4  14  14        1.23       -8.30      8.30 o
   2  14  14        0.31       -0.96      7.98 o
 -14   1  15        0.04       -5.04      5.04 o
 -13   1  15        0.90       -5.53      5.75 o
 -12   1  15        1.22        5.11      6.09 o
 -11   1  15       25.49       26.05      5.40 o
 -10   1  15        1.17        5.03      3.12 o
  -9   1  15        3.97       -2.78      2.78 o
  -8   1  15      163.90      135.56      5.04 o
  -7   1  15        1.04        1.93      2.39 o
  -6   1  15        3.25        0.57      2.30 o
  -5   1  15        0.57        0.27      1.95 o
  -4   1  15       39.92       39.33      3.04 o
  -3   1  15      191.81      169.98      5.50 o
  -2   1  15       28.92       47.31      2.95 o
  -1   1  15      287.93      277.37      5.31 o
   0   1  15      193.12      177.40      4.55 o
   1   1  15      836.78      832.72     10.28 o
   2   1  15      465.60      492.39      7.34 o
   3   1  15      101.13      108.16      3.58 o
   4   1  15      253.42      266.66      4.71 o
   5   1  15        0.20       -2.16      2.16 o
   6   1  15      136.57      139.38      7.95 o
   7   1  15       82.19       81.09      4.51 o
   8   1  15       12.65        4.63      3.99 o
   9   1  15        8.92        9.59      4.62 o
  10   1  15        0.06        0.31      5.09 o
  11   1  15        1.51       12.39      5.93 o
 -13   2  15        2.88        0.77      4.88 o
 -12   2  15       66.69       68.47      6.00 o
 -11   2  15      148.16      165.82      7.68 o
 -10   2  15        0.04        0.67      3.00 o
  -9   2  15       12.29       10.27      2.88 o
  -8   2  15       10.50       11.52      2.91 o
  -7   2  15      121.24      123.26      4.79 o
  -6   2  15        0.21        0.10      2.10 o
  -5   2  15        3.12        3.77      1.96 o
  -4   2  15       24.24       24.34      2.87 o
  -3   2  15        3.43       -2.14      2.14 o
  -2   2  15     1026.53      996.98     13.04 o
  -1   2  15        0.08       -1.35      1.70 o
   0   2  15      279.60      255.49      6.21 o
   1   2  15       20.80       13.64      2.19 o
   2   2  15       78.86       80.53      3.19 o
   3   2  15      112.21      112.25      4.37 o
   4   2  15       41.18       34.35      2.38 o
   5   2  15       34.58       33.13      2.92 o
   6   2  15        1.54        2.03      2.52 o
   7   2  15       58.47       52.62      4.42 o
   8   2  15       43.80       41.88      4.57 o
   9   2  15       72.28       85.96      9.50 o
  10   2  15       12.45       25.21      6.19 o
 -13   3  15       71.26       65.76      6.24 o
 -12   3  15       99.09       99.71      6.61 o
 -11   3  15       16.14       11.10      4.24 o
 -10   3  15        0.02       -2.10      3.15 o
  -9   3  15       11.16       17.63      3.27 o
  -8   3  15       86.79       75.91      4.38 o
  -7   3  15        4.37       -1.01      2.48 o
  -6   3  15       48.47       55.86      3.62 o
  -5   3  15      240.70      231.20      6.54 o
  -4   3  15       98.87       82.51      3.45 o
  -3   3  15       44.74       58.46      3.79 o
  -2   3  15      219.28      215.54      5.35 o
  -1   3  15       77.49       64.03      2.99 o
   0   3  15      365.49      373.82      9.55 o
   1   3  15        0.00       -0.35      2.11 o
   2   3  15      229.50      238.00      5.03 o
   3   3  15       75.20       72.07      3.14 o
   4   3  15       68.82       72.54      3.51 o
   5   3  15       96.56      104.44      4.07 o
   6   3  15        4.32        7.73      3.52 o
   7   3  15       11.46       13.20      3.92 o
   8   3  15       46.27       56.05      7.33 o
   9   3  15       40.52       52.46      6.73 o
  10   3  15        3.84        9.42      6.81 o
 -13   4  15       14.22       16.59      4.92 o
 -12   4  15        2.05        0.25      4.01 o
 -11   4  15       51.41       65.99      5.49 o
 -10   4  15        3.81        9.59      3.30 o
  -9   4  15       82.09       60.18      4.13 o
  -8   4  15       24.72       20.63      3.19 o
  -7   4  15       30.60       33.33      3.28 o
  -6   4  15        2.20       -1.61      2.23 o
  -5   4  15       28.52       25.13      2.76 o
  -4   4  15       80.53       59.12      3.48 o
  -3   4  15      197.04      187.23      5.44 o
  -2   4  15      143.68      124.90      4.90 o
  -1   4  15       45.48       56.62      3.40 o
   0   4  15      169.41      156.73      4.87 o
   1   4  15       55.64       47.84      3.27 o
   2   4  15       62.44       71.23      3.27 o
   3   4  15        2.49       -0.37      2.05 o
   4   4  15        0.23       -0.54      2.29 o
   5   4  15       21.87       20.10      3.77 o
   6   4  15       47.61       49.06      4.77 o
   7   4  15       18.41       24.86      4.30 o
   8   4  15       41.48       49.47      6.57 o
   9   4  15       19.68        7.46      5.27 o
  10   4  15       24.17       16.43      5.98 o
 -13   5  15        2.32        5.39      4.52 o
 -12   5  15       20.93       37.96      6.45 o
 -11   5  15        0.05        3.04      3.98 o
 -10   5  15       20.00       21.48      3.79 o
  -9   5  15      116.45      123.69      5.73 o
  -8   5  15       43.75       33.90      3.48 o
  -7   5  15      106.48       93.05      4.85 o
  -6   5  15        8.39       14.96      2.80 o
  -5   5  15        1.08       -1.05      2.13 o
  -4   5  15       73.12       66.57      3.97 o
  -3   5  15      295.98      276.15      6.40 o
  -2   5  15      208.25      175.51      5.67 o
  -1   5  15       22.41       25.53      2.79 o
   0   5  15      114.72      123.13      4.52 o
   1   5  15        6.98        4.63      2.46 o
   2   5  15      210.28      219.04      7.15 o
   3   5  15       16.90       18.48      2.92 o
   4   5  15        9.30       10.06      2.97 o
   5   5  15        7.39        9.16      3.55 o
   6   5  15       23.59       28.93      4.48 o
   7   5  15        5.05        6.77      5.21 o
   8   5  15        0.15        1.39      4.70 o
   9   5  15       38.66       39.38      6.80 o
  10   5  15        0.19       -1.63      6.53 o
 -13   6  15        0.09        0.96      7.02 o
 -12   6  15        4.62        0.91      4.09 o
 -11   6  15       17.40       26.20      4.91 o
 -10   6  15       15.30        8.37      3.54 o
  -9   6  15        0.05       -1.64      3.10 o
  -8   6  15        9.47        3.76      2.84 o
  -7   6  15        5.38        5.56      2.62 o
  -6   6  15       18.37       11.68      2.79 o
  -5   6  15       65.05       68.36      3.67 o
  -4   6  15       19.55       22.86      3.06 o
  -3   6  15       11.95       10.37      2.50 o
  -2   6  15       15.54       13.63      2.96 o
  -1   6  15       46.21       47.47      3.26 o
   0   6  15       74.07       63.77      3.55 o
   1   6  15       15.34        6.08      2.43 o
   2   6  15        4.66        4.26      2.54 o
   3   6  15       89.74       91.70      5.55 o
   4   6  15       55.86       68.41      4.99 o
   5   6  15        6.38       12.44      3.87 o
   6   6  15       53.81       53.96      5.23 o
   7   6  15        2.32        8.87      4.53 o
   8   6  15        0.03       -4.49      4.49 o
   9   6  15        0.74       -3.38      6.08 o
 -12   7  15        0.98       -1.43      4.03 o
 -11   7  15       15.54       19.83      4.60 o
 -10   7  15       10.52       11.87      4.41 o
  -9   7  15        6.28        5.31      4.49 o
  -8   7  15       11.32        5.66      4.14 o
  -7   7  15        4.49        2.15      2.69 o
  -6   7  15       15.88       11.73      2.85 o
  -5   7  15        0.20       -1.28      2.19 o
  -4   7  15       12.43       10.49      2.77 o
  -3   7  15        0.03        3.38      2.53 o
  -2   7  15       99.80      114.05      4.44 o
  -1   7  15        0.18       -0.07      2.20 o
   0   7  15       25.53       33.13      3.23 o
   1   7  15        1.34       -0.34      2.31 o
   2   7  15       70.60       62.05      4.56 o
   3   7  15        5.54        9.19      3.41 o
   4   7  15        1.25       -3.11      3.11 o
   5   7  15        9.63        4.89      3.87 o
   6   7  15        0.09       -0.20      4.19 o
   7   7  15       11.42       26.95      6.90 o
   8   7  15       27.55       37.29     10.69 o
   9   7  15       12.70        7.06      7.13 o
 -12   8  15        2.69       14.61      7.34 o
 -11   8  15        4.81        7.83      5.57 o
 -10   8  15       20.80       29.70      5.30 o
  -9   8  15       36.81       31.81      4.70 o
  -8   8  15       61.80       60.49      4.58 o
  -7   8  15        1.43        0.89      2.69 o
  -6   8  15        0.25        0.04      2.58 o
  -5   8  15        5.82        5.43      3.19 o
  -4   8  15        0.35        1.05      2.64 o
  -3   8  15       58.63       46.63      3.89 o
  -2   8  15       42.23       35.93      3.38 o
  -1   8  15       58.08       69.17      3.52 o
   0   8  15       98.12       86.52      4.86 o
   1   8  15       21.27       23.13      3.81 o
   2   8  15       25.50       22.33      3.86 o
   3   8  15       21.19       24.57      4.73 o
   4   8  15        3.91        5.84      3.82 o
   5   8  15        6.26       11.76      5.48 o
   6   8  15        6.86        5.15      8.46 o
   7   8  15        8.06       11.11      6.36 o
   8   8  15       29.99       44.77      8.41 o
 -11   9  15        6.01        6.46      4.99 o
 -10   9  15       51.76       56.14      6.25 o
  -9   9  15        1.61        1.36      4.19 o
  -8   9  15       12.79       19.83      4.74 o
  -7   9  15       20.38       19.11      3.54 o
  -6   9  15        5.37        6.99      2.78 o
  -5   9  15       13.56       17.12      3.25 o
  -4   9  15       46.99       50.31      3.95 o
  -3   9  15       13.16       12.89      2.96 o
  -2   9  15      137.24      146.08      6.59 o
  -1   9  15       24.17       23.04      2.95 o
   0   9  15       89.43       87.27      4.66 o
   1   9  15        1.67       -0.51      4.26 o
   2   9  15        4.08        5.58      3.46 o
   3   9  15       23.61       23.01      5.59 o
   4   9  15       47.65       48.16      6.66 o
   5   9  15        0.21       -0.31      5.13 o
   6   9  15        0.27       -5.04      6.86 o
   7   9  15       51.75       65.51      8.81 o
   8   9  15       16.73        5.11      6.73 o
 -10  10  15        6.85       15.24      5.59 o
  -9  10  15       15.08       10.05      6.28 o
  -8  10  15        0.22        4.42      4.33 o
  -7  10  15       40.58       49.64      5.50 o
  -6  10  15        4.15        7.11      3.13 o
  -5  10  15       24.36       22.31      3.57 o
  -4  10  15        7.98        7.17      3.28 o
  -3  10  15       16.52       17.39      3.54 o
  -2  10  15       33.09       34.98      4.49 o
  -1  10  15       10.04        3.99      3.67 o
   0  10  15       14.52       10.72      3.52 o
   1  10  15        0.25       -0.63      3.54 o
   2  10  15        4.67       -2.56      5.91 o
   3  10  15        0.26        6.65      4.90 o
   4  10  15        0.26       -3.89      8.62 o
   5  10  15        1.47       -6.54      6.54 o
   6  10  15        2.08       -4.15      5.19 o
   7  10  15        3.24       10.99      6.55 o
  -9  11  15       13.69       20.10      5.25 o
  -8  11  15        9.51       16.08      4.66 o
  -7  11  15       25.18       29.27      4.94 o
  -6  11  15        7.84        0.55      3.76 o
  -5  11  15        0.26       -3.01      5.06 o
  -4  11  15       24.73       22.44      4.45 o
  -3  11  15       10.28       13.65      5.44 o
  -2  11  15        1.06        2.19      5.18 o
  -1  11  15       11.65        3.08      4.52 o
   0  11  15        9.52       -0.06      3.66 o
   1  11  15        5.30       10.68      6.86 o
   2  11  15       18.18       10.51      5.19 o
   3  11  15        0.02        2.02      4.99 o
   4  11  15        0.96       -2.34      4.99 o
   5  11  15        0.57       -0.65      5.59 o
   6  11  15        0.99       -1.23      5.90 o
  -8  12  15        9.07        7.84     12.61 o
  -7  12  15       12.07        2.07      6.20 o
  -6  12  15       12.15        8.25     12.61 o
  -5  12  15       24.99       20.75      7.09 o
  -4  12  15        2.28       -1.92      7.66 o
  -3  12  15        8.70        3.83      7.98 o
  -2  12  15       11.44       11.49      7.98 o
  -1  12  15       25.04       35.43      9.90 o
   0  12  15        4.91        4.47      8.30 o
   1  12  15        8.61       17.28      5.26 o
   2  12  15        1.54       -3.78      4.60 o
   3  12  15        0.79       -2.60      4.90 o
   4  12  15       55.83       67.25      7.98 o
   5  12  15        0.59        4.77      6.22 o
  -7  13  15        0.12       -6.09      6.09 o
  -6  13  15        0.00       -0.31      6.38 o
  -5  13  15        0.95       -0.27      5.95 o
  -4  13  15        4.36        0.37      6.04 o
  -3  13  15       10.63       -3.83      7.98 o
   1  13  15        1.27       14.68      9.58 o
   2  13  15        4.57        9.90      8.62 o
   3  13  15        0.44       -5.19      5.19 o
  -4  14  15        0.43       -3.51      9.26 o
 -13   0  16       78.26      103.42     14.68 o
 -12   0  16        1.75       -5.75      7.34 o
 -11   0  16        7.06       15.32      8.94 o
 -10   0  16        0.00        4.79      7.98 o
  -9   0  16       39.26       39.79      7.55 o
  -8   0  16       40.27       50.97      5.69 o
  -7   0  16      120.52       88.49      6.06 o
  -6   0  16      139.53      138.94      9.23 o
  -5   0  16      335.16      301.87      8.29 o
  -4   0  16        9.19        9.14      4.47 o
  -3   0  16       83.28       70.54      8.78 o
  -2   0  16       29.15       43.12      4.54 o
  -1   0  16      261.51      266.18      7.56 o
   0   0  16      219.62      212.10      6.86 o
   1   0  16     1121.30     1151.67     29.07 o
   2   0  16       64.30       54.13      4.15 o
   3   0  16      104.19      119.57      7.97 o
   4   0  16      288.23      289.35      9.03 o
   5   0  16        0.00        1.78      3.03 o
   6   0  16      146.00      143.10      7.88 o
   7   0  16      173.72      173.51      8.79 o
   8   0  16       18.76       19.98      6.53 o
   9   0  16       11.20       -0.01      6.43 o
  10   0  16       24.46       20.42      7.54 o
 -13   1  16        3.44        3.88      6.88 o
 -12   1  16       31.70       34.60      8.62 o
 -11   1  16       41.45       42.28      7.54 o
 -10   1  16        5.50       11.51      3.93 o
  -9   1  16        3.29       15.77      3.50 o
  -8   1  16       39.31       30.50      3.70 o
  -7   1  16       19.12       24.28      3.05 o
  -6   1  16        4.95        2.63      2.50 o
  -5   1  16        2.63       -0.66      1.80 o
  -4   1  16        7.66        0.62      2.20 o
  -3   1  16      123.09      104.26      4.66 o
  -2   1  16      357.69      332.94      6.89 o
  -1   1  16       17.44       20.71      2.11 o
   0   1  16        4.73        3.81      1.81 o
   1   1  16       21.76       32.84      2.84 o
   2   1  16        0.21        1.74      1.92 o
   3   1  16       45.69       45.75      3.40 o
   4   1  16       37.95       40.32      2.52 o
   5   1  16        4.08        2.36      2.39 o
   6   1  16       33.54       34.50      3.29 o
   7   1  16        1.06        3.13      3.21 o
   8   1  16        1.22        0.86      4.13 o
   9   1  16        1.79        2.55      5.40 o
  10   1  16        0.35        8.24      5.62 o
 -13   2  16        0.48        3.39      5.14 o
 -12   2  16        0.17        1.41      5.22 o
 -11   2  16        0.17       -1.77      3.90 o
 -10   2  16        0.32       -3.02      3.02 o
  -9   2  16       23.88       18.21      3.28 o
  -8   2  16        0.68       -1.71      2.47 o
  -7   2  16        0.09        1.95      2.50 o
  -6   2  16       41.82       31.14      3.25 o
  -5   2  16       30.07       40.24      3.05 o
  -4   2  16      201.07      184.04      5.08 o
  -3   2  16        0.14       -2.00      2.00 o
  -2   2  16       87.11       80.68      3.99 o
  -1   2  16        0.78       -1.67      2.18 o
   0   2  16      105.82      110.88      3.80 o
   1   2  16       17.39       16.13      2.25 o
   2   2  16       35.32       41.07      2.72 o
   3   2  16       58.76       63.99      3.01 o
   4   2  16       10.53        6.36      2.18 o
   5   2  16        2.55        2.73      2.16 o
   6   2  16       10.48       23.85      5.31 o
   7   2  16        0.90        5.21      4.75 o
   8   2  16        3.64        1.87      4.77 o
   9   2  16       17.58       27.97      6.24 o
  10   2  16        0.00       -2.52      5.46 o
 -13   3  16        0.16        2.58      5.14 o
 -12   3  16        0.07        0.01      4.39 o
 -11   3  16       14.63       27.36      5.02 o
 -10   3  16        4.56       -1.30      3.15 o
  -9   3  16        0.47       -0.92      2.73 o
  -8   3  16      111.32      105.49      4.85 o
  -7   3  16       40.51       28.03      3.28 o
  -6   3  16        5.77        0.63      2.40 o
  -5   3  16       27.53       25.06      2.91 o
  -4   3  16        0.11       -2.18      2.18 o
  -3   3  16        9.03        6.39      2.56 o
  -2   3  16      403.12      404.08      8.57 o
  -1   3  16      242.69      232.31      5.99 o
   0   3  16      301.34      306.93      6.81 o
   1   3  16      100.21      103.74      3.85 o
   2   3  16       19.41       20.38      2.52 o
   3   3  16      125.66      134.96      4.43 o
   4   3  16       10.16       12.22      2.55 o
   5   3  16        0.92        1.74      2.47 o
   6   3  16        1.10        1.54      3.61 o
   7   3  16        0.45        2.28      3.61 o
   8   3  16       99.50      109.34      8.77 o
   9   3  16        0.23        6.46      5.58 o
  10   3  16        0.93       11.05      5.83 o
 -13   4  16        7.90       22.27      5.14 o
 -12   4  16       77.80       76.35      6.35 o
 -11   4  16        6.89        8.64      4.24 o
 -10   4  16        6.42        3.11      3.30 o
  -9   4  16       69.54       79.05      5.16 o
  -8   4  16       24.68       26.64      3.34 o
  -7   4  16        0.27       -0.55      2.50 o
  -6   4  16       13.47       10.45      2.70 o
  -5   4  16        4.27        1.89      2.35 o
  -4   4  16      108.73       99.96      4.26 o
  -3   4  16        0.00        1.23      2.31 o
  -2   4  16      333.92      309.85      7.65 o
  -1   4  16      166.14      156.84      5.15 o
   0   4  16      303.75      312.33      6.98 o
   1   4  16      160.37      176.81      5.40 o
   2   4  16        3.66        2.29      2.14 o
   3   4  16       66.34       65.74      3.81 o
   4   4  16       53.18       54.98      4.56 o
   5   4  16       16.73       17.22      3.98 o
   6   4  16       31.38       34.54      6.31 o
   7   4  16        0.03        7.26      3.93 o
   8   4  16        2.90        5.49      7.84 o
   9   4  16       12.11       22.51      7.33 o
  10   4  16        3.25       17.75      7.33 o
 -12   5  16        0.00        0.50      4.26 o
 -11   5  16        4.48       -3.78      3.78 o
 -10   5  16       28.12       25.99      6.67 o
  -9   5  16        8.42       17.83      3.82 o
  -8   5  16       47.33       41.64      3.75 o
  -7   5  16        0.06        0.25      2.53 o
  -6   5  16        7.50        2.35      2.57 o
  -5   5  16        1.18       -1.85      2.19 o
  -4   5  16        5.87        1.29      2.81 o
  -3   5  16       47.62       41.14      3.32 o
  -2   5  16        0.32        1.79      2.76 o
  -1   5  16      148.17      163.98      5.20 o
   0   5  16      110.75       96.81      4.52 o
   1   5  16        4.82        2.14      2.52 o
   2   5  16       21.12       19.51      2.84 o
   3   5  16      567.83      555.47      9.77 o
   4   5  16       84.80       81.24      4.77 o
   5   5  16        3.46        5.90      3.67 o
   6   5  16       12.59       12.18      4.29 o
   7   5  16        1.87       -4.18      4.18 o
   8   5  16       23.69       25.97      9.51 o
   9   5  16        8.31       14.24      5.77 o
 -12   6  16        2.93        4.33      4.27 o
 -11   6  16        1.46        3.13      4.18 o
 -10   6  16        7.19        2.93      4.16 o
  -9   6  16       19.43       15.75      3.70 o
  -8   6  16       20.04       23.66      3.80 o
  -7   6  16        0.06        0.81      2.62 o
  -6   6  16        0.52        2.54      2.52 o
  -5   6  16        0.22        3.52      2.48 o
  -4   6  16        2.46       -2.46      2.46 o
  -3   6  16       52.31       50.41      3.53 o
  -2   6  16        0.11        5.27      2.40 o
  -1   6  16      198.38      203.07      5.87 o
   0   6  16       32.43       37.65      4.26 o
   1   6  16        0.60       -2.28      2.28 o
   2   6  16       17.51       17.38      2.85 o
   3   6  16        0.38        1.02      3.28 o
   4   6  16       99.16       96.68      5.29 o
   5   6  16      166.93      191.61      7.93 o
   6   6  16        2.03        2.27      4.35 o
   7   6  16        6.67        1.57      4.84 o
   8   6  16        0.01        6.92      5.39 o
   9   6  16       23.92       42.37      8.57 o
 -12   7  16       40.05       49.50      5.71 o
 -11   7  16        2.30        0.91      4.20 o
 -10   7  16       17.90       20.42      4.66 o
  -9   7  16       25.38       17.75      3.83 o
  -8   7  16      129.18      128.60      5.97 o
  -7   7  16      189.06      204.45      6.43 o
  -6   7  16       31.71       33.45      3.46 o
  -5   7  16        1.21        1.40      2.55 o
  -4   7  16        5.78        4.82      2.79 o
  -3   7  16       13.32       15.65      4.28 o
  -2   7  16       20.91       23.69      2.93 o
  -1   7  16       80.76       81.13      3.83 o
   0   7  16       82.18       65.03      4.00 o
   1   7  16       16.07       13.95      2.75 o
   2   7  16      123.55      121.39      5.39 o
   3   7  16      136.36      109.48      5.90 o
   4   7  16        7.09       11.19      4.53 o
   5   7  16        9.79       11.74      4.89 o
   6   7  16        7.49       10.28      4.89 o
   7   7  16       54.87       72.84      8.89 o
   8   7  16        6.48        2.38      6.73 o
 -11   8  16       24.67       25.47      5.02 o
 -10   8  16       45.03       60.10      5.62 o
  -9   8  16        6.84        3.88      4.03 o
  -8   8  16        1.02        0.36      3.27 o
  -7   8  16       12.13       13.27      3.56 o
  -6   8  16       10.87       17.65      3.19 o
  -5   8  16      108.35      115.44      5.38 o
  -4   8  16      103.90       94.41      7.72 o
  -3   8  16        3.02        4.62      2.70 o
  -2   8  16      317.31      300.53      7.03 o
  -1   8  16      249.20      275.92      6.34 o
   0   8  16      177.71      179.80      5.28 o
   1   8  16        3.84        1.74      2.95 o
   2   8  16       23.63       15.64      3.81 o
   3   8  16        1.04       -0.15      4.02 o
   4   8  16        5.98        4.40      4.50 o
   5   8  16       47.74       54.93      7.52 o
   6   8  16       29.74       31.51      7.52 o
   7   8  16        8.00       15.48      6.82 o
   8   8  16       40.47       56.09     13.41 o
 -10   9  16        0.00        8.14      4.86 o
  -9   9  16        3.32        4.04      4.64 o
  -8   9  16       12.21       19.89      4.87 o
  -7   9  16        6.89        3.57      3.68 o
  -6   9  16       11.42        5.77      3.00 o
  -5   9  16       10.19        7.20      3.21 o
  -4   9  16       59.56       73.53      4.49 o
  -3   9  16        7.95       11.77      3.19 o
  -2   9  16       17.62       14.93      3.59 o
  -1   9  16        1.36       -1.04      3.00 o
   0   9  16        3.70        7.02      3.06 o
   1   9  16        3.08        3.99      3.39 o
   2   9  16        0.01       -1.88      3.35 o
   3   9  16       22.26       24.74      5.59 o
   4   9  16        3.01        3.08      5.18 o
   5   9  16        2.00       -1.37      5.36 o
   6   9  16       12.75       15.51      6.59 o
   7   9  16       16.82       21.00      8.30 o
 -10  10  16        0.59        4.73      4.68 o
  -9  10  16       56.20       53.42      6.30 o
  -8  10  16        7.23        6.46      5.32 o
  -7  10  16        0.32        0.14      4.62 o
  -6  10  16        0.41        1.93      3.91 o
  -5  10  16       19.60       20.80      3.61 o
  -4  10  16      100.57      113.33     13.59 o
  -3  10  16       15.92        9.00      3.53 o
  -2  10  16       82.55       90.44      6.12 o
  -1  10  16       34.25       29.42      5.29 o
   0  10  16        0.21       -2.00      3.52 o
   1  10  16        3.36        3.67      4.07 o
   2  10  16       26.29       39.36      6.29 o
   3  10  16        6.07        0.73      4.82 o
   4  10  16       42.70       56.82      7.52 o
   5  10  16        6.16        5.55      6.06 o
   6  10  16        8.92        0.60      7.98 o
  -9  11  16       36.10       37.00      8.57 o
  -8  11  16        6.37       11.32      7.04 o
  -7  11  16        0.03        5.26      4.49 o
  -6  11  16       15.04       13.67      4.76 o
  -5  11  16        4.31        5.11      4.31 o
  -4  11  16        0.08        1.67      4.43 o
  -3  11  16        9.39       24.90      8.94 o
  -2  11  16        1.64       -6.06      6.06 o
  -1  11  16        0.04        0.55      4.60 o
   0  11  16        1.21       -3.73      3.73 o
   1  11  16        0.56        0.62     12.93 o
   2  11  16       35.75       32.20      6.43 o
   3  11  16       10.44        4.90      5.59 o
   4  11  16       28.40       23.36      6.44 o
   5  11  16        2.47       12.32      6.21 o
  -7  12  16        1.20        7.52      9.58 o
  -6  12  16        9.26        3.67      6.32 o
  -5  12  16        2.69        7.14      6.36 o
  -4  12  16       42.42       42.14     11.17 o
  -3  12  16        0.40        1.92      7.98 o
  -2  12  16        8.56       14.05      8.62 o
  -1  12  16       60.89       67.99     12.45 o
   1  12  16        4.14        2.87      5.75 o
   2  12  16       23.48       29.07      6.26 o
   3  12  16        1.51       -4.99      4.99 o
   4  12  16       21.04       17.79      6.59 o
  -6  13  16        4.97       10.84      6.44 o
  -5  13  16       10.66        8.62      6.66 o
  -4  13  16        0.07       -1.27      5.98 o
  -3  13  16        3.95       -3.83      8.30 o
   1  13  16        7.04        2.23      8.94 o
   2  13  16        9.37       10.85      9.90 o
 -13   1  17       23.20       22.85      6.55 o
 -12   1  17        5.87        4.31      6.77 o
 -11   1  17       14.86       11.88      6.31 o
 -10   1  17        5.31        0.48      4.40 o
  -9   1  17        7.67       10.84      3.92 o
  -8   1  17      197.87      179.91      6.90 o
  -7   1  17       12.49       15.93      3.43 o
  -6   1  17       60.88       59.84      3.56 o
  -5   1  17       87.23       72.09      3.37 o
  -4   1  17       21.13        6.75      2.47 o
  -3   1  17        6.51       -2.37      2.37 o
  -2   1  17      164.52      167.98      5.34 o
  -1   1  17      412.40      420.05      7.48 o
   0   1  17       97.77       92.02      3.51 o
   1   1  17       72.80       68.53      3.63 o
   2   1  17      130.31      132.07      4.46 o
   3   1  17      150.32      159.78      5.52 o
   4   1  17       46.95       56.82      3.89 o
   5   1  17        8.57        9.48      2.78 o
   6   1  17       22.99       26.04      3.64 o
   7   1  17       12.27        9.18      3.87 o
   8   1  17       81.10       87.85      7.73 o
   9   1  17        9.53       12.71      6.01 o
 -13   2  17        0.87        8.23      5.85 o
 -12   2  17        0.11        4.03      5.14 o
 -11   2  17        0.01        5.04      4.18 o
 -10   2  17        0.00        4.99      5.67 o
  -9   2  17       28.78       30.41      4.13 o
  -8   2  17       12.01       21.51      3.40 o
  -7   2  17       75.98       66.80      4.16 o
  -6   2  17        0.02        0.75      2.50 o
  -5   2  17        4.78       -1.43      2.21 o
  -4   2  17      219.06      193.84      6.86 o
  -3   2  17      266.25      243.18      9.65 o
  -2   2  17        8.71       11.26      2.90 o
  -1   2  17        6.97       -0.54      2.66 o
   0   2  17        4.49        2.69      1.99 o
   1   2  17       43.49       40.83      2.81 o
   2   2  17      153.77      144.91      4.25 o
   3   2  17       14.17       11.14      2.29 o
   4   2  17       19.62       19.10      3.10 o
   5   2  17       13.84       12.17      3.44 o
   6   2  17       30.01       45.99      4.55 o
   7   2  17        4.75        6.21      4.15 o
   8   2  17       55.81       74.58      7.52 o
   9   2  17       16.81       29.18      6.50 o
 -13   3  17        3.42        7.76      7.17 o
 -12   3  17       17.69       15.11      5.00 o
 -11   3  17       15.13       19.24      4.85 o
 -10   3  17       72.35      100.97      6.41 o
  -9   3  17       24.41       22.79      4.03 o
  -8   3  17       14.17       17.19      3.32 o
  -7   3  17       60.05       54.57      3.97 o
  -6   3  17       79.87       98.02      5.64 o
  -5   3  17      170.37      176.32      5.68 o
  -4   3  17      111.38      103.87      4.96 o
  -3   3  17       82.40       72.08      6.09 o
  -2   3  17       78.40       70.31      4.18 o
  -1   3  17        0.76       -2.25      2.25 o
   0   3  17      250.92      239.10      6.36 o
   1   3  17      260.88      266.14      6.04 o
   2   3  17        0.08       -0.45      2.91 o
   3   3  17       95.25       90.38      4.39 o
   4   3  17       85.71       92.15      4.42 o
   5   3  17        6.57        0.51      2.66 o
   6   3  17        8.42        4.90      3.86 o
   7   3  17       37.85       41.50      5.29 o
   8   3  17       64.80       90.47      7.97 o
   9   3  17       11.39       13.38      6.14 o
 -12   4  17       73.71       95.89      8.52 o
 -11   4  17        1.62        0.50      4.21 o
 -10   4  17        0.14       -3.66      3.66 o
  -9   4  17        0.01       -1.37      3.16 o
  -8   4  17      201.26      246.26      9.82 o
  -7   4  17       85.66       84.09      4.60 o
  -6   4  17        6.55       13.43      2.96 o
  -5   4  17       64.18       73.95      4.12 o
  -4   4  17       35.40       22.22      3.04 o
  -3   4  17      238.54      256.91      6.63 o
  -2   4  17       84.00       78.14      4.38 o
  -1   4  17       31.66       30.39      3.47 o
   0   4  17       12.82       13.75      2.78 o
   1   4  17       12.38       20.07      2.94 o
   2   4  17      105.02      105.49      4.16 o
   3   4  17        8.50       11.01      2.90 o
   4   4  17       25.20       20.42      3.64 o
   5   4  17       34.12       39.95      4.73 o
   6   4  17       42.00       52.81      5.41 o
   7   4  17       37.64       37.60      6.28 o
   8   4  17       58.87       81.20      8.47 o
   9   4  17        2.89        0.18      9.82 o
 -12   5  17        2.09        9.60      5.11 o
 -11   5  17        1.30       -2.31      4.00 o
 -10   5  17       30.64       26.45      5.21 o
  -9   5  17        4.66        1.22      4.19 o
  -8   5  17        4.44        9.95      3.60 o
  -7   5  17        5.80        4.13      2.86 o
  -6   5  17       27.99       19.53      3.29 o
  -5   5  17        0.03       -0.66      2.43 o
  -4   5  17       35.00       36.03      3.68 o
  -3   5  17        2.68        1.28      2.51 o
  -2   5  17       20.47       14.71      3.10 o
  -1   5  17       61.42       66.19      3.88 o
   0   5  17        1.07        4.46      2.56 o
   1   5  17       22.50       24.88      3.08 o
   2   5  17       68.99       74.59      3.67 o
   3   5  17       18.37       15.06      3.53 o
   4   5  17       18.81       19.71      3.53 o
   5   5  17       36.11       42.23      4.94 o
   6   5  17        8.29       14.65      5.15 o
   7   5  17        0.01        4.42      4.94 o
   8   5  17        0.91       -1.37      5.14 o
   9   5  17        0.00       10.23      6.54 o
 -12   6  17        1.70        3.93      4.56 o
 -11   6  17        0.33        4.28      4.29 o
 -10   6  17       12.97       13.43      4.20 o
  -9   6  17       30.97       45.47      5.34 o
  -8   6  17       70.33       84.95      5.34 o
  -7   6  17        8.02       15.20      3.19 o
  -6   6  17       11.47       15.94      3.18 o
  -5   6  17       11.85       16.18      2.96 o
  -4   6  17       58.05       63.90      4.27 o
  -3   6  17       48.07       50.78      3.63 o
  -2   6  17       43.22       54.45      3.72 o
  -1   6  17       71.31       65.41      3.96 o
   0   6  17        4.35       12.03      2.80 o
   1   6  17        8.29        4.09      2.66 o
   2   6  17        2.15        0.76      2.97 o
   3   6  17       18.72       23.21      3.69 o
   4   6  17       27.43       28.67      4.56 o
   5   6  17       75.90       79.06      6.91 o
   6   6  17       45.44       42.22      6.18 o
   7   6  17       21.88       15.36      5.67 o
   8   6  17       15.08       19.38      6.08 o
 -11   7  17        0.66        5.92      4.42 o
 -10   7  17       34.33       37.69      5.24 o
  -9   7  17      110.22      123.87      6.91 o
  -8   7  17       20.89       18.80      4.24 o
  -7   7  17       24.26       36.93      4.17 o
  -6   7  17       31.89       30.60      3.50 o
  -5   7  17       13.28       12.36      2.92 o
  -4   7  17        3.83        4.26      2.99 o
  -3   7  17       19.73       20.57      3.36 o
  -2   7  17       31.42       36.86      3.48 o
  -1   7  17       39.54       43.90      3.33 o
   0   7  17      170.57      173.07      5.79 o
   1   7  17        3.27        2.69      3.05 o
   2   7  17        3.24       -1.71      2.95 o
   3   7  17        7.37        8.65      5.48 o
   4   7  17       47.92       48.38      5.85 o
   5   7  17        3.18        0.48      4.54 o
   6   7  17        4.21        4.20      5.02 o
   7   7  17        0.16       -1.92      7.02 o
   8   7  17       47.52       49.96      9.22 o
 -11   8  17        0.75        5.69      5.07 o
 -10   8  17        0.83        5.23      4.32 o
  -9   8  17        3.42        4.57      5.34 o
  -8   8  17       22.40       30.41      4.87 o
  -7   8  17       37.12       39.90      4.96 o
  -6   8  17        3.85        0.53      2.98 o
  -5   8  17        3.82       -1.48      2.70 o
  -4   8  17       35.04       42.53      6.49 o
  -3   8  17        2.98        2.89      3.03 o
  -2   8  17        0.25       -2.61      2.61 o
  -1   8  17       17.67       16.95      2.92 o
   0   8  17        2.91        9.44      3.00 o
   1   8  17        3.58        0.95      3.40 o
   2   8  17        0.12       -2.80      3.34 o
   3   8  17        0.94        0.63      4.36 o
   4   8  17        0.13        0.22      4.46 o
   5   8  17        3.80        2.76      5.75 o
   6   8  17        0.72        0.85      6.54 o
   7   8  17       31.96       18.39     11.81 o
 -10   9  17        2.40        3.20      5.26 o
  -9   9  17        0.93        0.54      4.69 o
  -8   9  17        3.97        5.01      4.60 o
  -7   9  17        0.91       -3.86      4.18 o
  -6   9  17        0.29       -3.89      3.89 o
  -5   9  17        4.63        6.10      4.08 o
  -4   9  17        0.02        0.84      3.26 o
  -3   9  17       65.19       59.86      4.88 o
  -2   9  17      119.06      109.57      6.53 o
  -1   9  17        1.04        0.11      3.96 o
   0   9  17        0.11       -1.58      5.39 o
   1   9  17        7.68        0.94      3.63 o
   2   9  17        0.19        2.41      3.60 o
   3   9  17       52.03       55.33      7.36 o
   4   9  17       21.26       14.07      6.29 o
   5   9  17        2.98        1.53      9.58 o
   6   9  17        2.29       -3.19      5.59 o
  -9  10  17        4.84        4.27      5.84 o
  -8  10  17        3.80        0.99      6.40 o
  -7  10  17       31.08       37.13      5.52 o
  -6  10  17       17.48       19.04      5.02 o
  -5  10  17        0.18        0.48      4.76 o
  -4  10  17       13.39       17.56      5.12 o
  -3  10  17       19.64       17.15      5.36 o
  -2  10  17       24.30       25.78      5.49 o
  -1  10  17       28.54       31.76      5.67 o
   0  10  17        2.31       -2.26      3.80 o
   1  10  17        2.74        0.60      4.45 o
   2  10  17        0.16       -0.24     10.69 o
   3  10  17        1.30       -5.13      5.13 o
   4  10  17        3.68       -0.18      5.59 o
   5  10  17       12.46        9.09      8.30 o
   6  10  17        3.42        7.98      8.62 o
  -8  11  17        0.26        6.82      5.31 o
  -7  11  17        2.57       10.24      4.86 o
  -6  11  17        2.80        2.62      4.60 o
  -5  11  17       14.02       17.37      5.91 o
  -4  11  17        3.27        5.89      5.13 o
  -3  11  17        0.12       -0.96      7.34 o
  -2  11  17       45.35       70.86     12.13 o
  -1  11  17       92.90       92.50      7.82 o
   0  11  17       75.65       76.02      6.50 o
   1  11  17        6.41        8.36     12.29 o
   2  11  17        4.90        8.28      5.91 o
   3  11  17        3.77       -5.19      5.44 o
   4  11  17        0.02       -5.36      5.36 o
  -6  12  17        5.70        2.14     11.33 o
  -5  12  17        8.25       12.28      6.90 o
  -4  12  17        0.22       -6.38      7.66 o
  -3  12  17       60.32       53.95     11.81 o
  -2  12  17       56.44       46.28     11.49 o
  -1  12  17       25.71       30.32     10.53 o
   1  12  17        0.48       -2.42      5.13 o
   2  12  17       14.56        9.08      6.54 o
   3  12  17        0.24       -6.33     10.37 o
  -4  13  17        6.11        8.30      9.26 o
  -3  13  17       24.17       12.13     10.21 o
 -12   0  18        0.15       -8.62      8.62 o
 -11   0  18        1.49        2.23      9.26 o
 -10   0  18       18.78       16.60      9.90 o
  -9   0  18       10.14        1.92      7.98 o
  -8   0  18       27.13       36.65      6.88 o
  -7   0  18       90.73       83.93      6.49 o
  -6   0  18        0.40       -2.96      3.44 o
  -5   0  18       89.31       93.33      5.41 o
  -4   0  18       78.98       85.68      8.92 o
  -3   0  18      125.26      109.91     14.05 o
  -2   0  18       23.36       22.52      4.30 o
  -1   0  18        0.63       -0.91      2.80 o
   0   0  18        4.60        2.74      2.87 o
   1   0  18      290.51      291.59      8.45 o
   2   0  18       31.45       33.08      3.90 o
   3   0  18       12.22       16.45      3.55 o
   4   0  18        4.62        6.43      4.07 o
   5   0  18       15.89       24.00      5.04 o
   6   0  18        9.64        0.93      4.45 o
   7   0  18       46.68       53.98      8.24 o
   8   0  18       27.93       19.79     10.21 o
   9   0  18        0.00       -4.47      9.90 o
 -12   1  18        1.59       -2.88      5.21 o
 -11   1  18        0.01       -3.58      5.10 o
 -10   1  18       31.05       48.04     13.89 o
  -9   1  18       35.68       43.82      7.02 o
  -8   1  18      196.54      206.62      6.81 o
  -7   1  18        0.76        2.58      2.90 o
  -6   1  18       18.01       18.40      3.20 o
  -5   1  18       20.00       22.17      2.54 o
  -4   1  18       67.55       72.83      4.11 o
  -3   1  18      232.78      218.48      9.78 o
  -2   1  18       26.97       30.58      3.15 o
  -1   1  18       23.32       35.86      3.01 o
   0   1  18        0.06       -1.93      1.93 o
   1   1  18       23.70       27.37      2.65 o
   2   1  18       30.14       33.01      2.83 o
   3   1  18        1.90        1.77      2.13 o
   4   1  18        3.00       -2.22      2.43 o
   5   1  18        5.80        1.95      3.09 o
   6   1  18       29.46       41.99      4.55 o
   7   1  18        7.94        6.55      5.37 o
   8   1  18        4.38        7.64      5.63 o
   9   1  18       15.61       22.01      6.55 o
 -12   2  18        0.31       -0.39      5.09 o
 -11   2  18        5.68        5.38      5.04 o
 -10   2  18        8.80        4.00      4.19 o
  -9   2  18        3.34        7.27      4.05 o
  -8   2  18       18.15       20.64      3.85 o
  -7   2  18        3.30        0.98      2.80 o
  -6   2  18       20.38       15.75      3.10 o
  -5   2  18        0.68       -2.23      2.23 o
  -4   2  18       63.12       69.60      4.33 o
  -3   2  18       45.67       45.56      3.92 o
  -2   2  18       45.87       45.07      3.85 o
  -1   2  18       50.82       50.10      3.28 o
   0   2  18       21.77       26.22      2.83 o
   1   2  18       11.47       11.07      2.45 o
   2   2  18        3.65        7.18      2.45 o
   3   2  18      101.20       94.78      4.55 o
   4   2  18        2.49       -2.55      2.55 o
   5   2  18        5.87        1.74      3.36 o
   6   2  18        0.35       -2.27      4.58 o
   7   2  18        8.77       -0.27      5.04 o
   8   2  18       15.87       22.24      6.23 o
   9   2  18       12.58        5.36      6.04 o
 -12   3  18        2.99        4.66      5.30 o
 -11   3  18        0.12       -1.82      4.26 o
 -10   3  18        3.86        8.08      4.29 o
  -9   3  18       20.19       18.83      4.49 o
  -8   3  18       30.67       28.66      4.13 o
  -7   3  18        3.16       -0.99      2.83 o
  -6   3  18        1.36        0.49      2.57 o
  -5   3  18       25.42       24.56      3.25 o
  -4   3  18       35.18       42.79      4.62 o
  -3   3  18        2.33       -0.01      2.67 o
  -2   3  18        7.78        9.97      2.91 o
  -1   3  18        7.56        8.68      2.59 o
   0   3  18       24.96       30.68      2.94 o
   1   3  18        3.74        6.69      2.43 o
   2   3  18        3.53        1.68      2.33 o
   3   3  18       28.29       26.02      3.37 o
   4   3  18        0.53        3.43      2.78 o
   5   3  18       11.17       16.89      4.41 o
   6   3  18       20.13       28.07      4.90 o
   7   3  18        2.63        5.45      5.33 o
   8   3  18        1.07       11.70      5.95 o
 -12   4  18       17.11       21.52      5.21 o
 -11   4  18        1.74        0.07      4.19 o
 -10   4  18        1.06        0.65      4.08 o
  -9   4  18        0.49       -3.09      3.77 o
  -8   4  18       21.20       27.34      4.70 o
  -7   4  18        9.49       12.38      3.25 o
  -6   4  18       13.32       11.20      3.07 o
  -5   4  18       61.00       58.60      4.04 o
  -4   4  18        0.28       -1.36      2.43 o
  -3   4  18       25.82       32.00      3.38 o
  -2   4  18        2.56        0.10      2.53 o
  -1   4  18        1.70        2.09      2.39 o
   0   4  18        0.08       -0.18      2.44 o
   1   4  18        7.59        6.51      2.43 o
   2   4  18        3.52        2.56      2.36 o
   3   4  18        2.69        2.02      2.65 o
   4   4  18        7.16        6.87      3.29 o
   5   4  18       13.02       14.85      6.13 o
   6   4  18        2.10       -1.31      4.76 o
   7   4  18       11.95       10.57      5.70 o
   8   4  18       42.30       54.97      9.72 o
 -12   5  18       16.74       23.44      5.34 o
 -11   5  18        2.23       -4.56      4.56 o
 -10   5  18       15.56       31.08      4.94 o
  -9   5  18        5.08       10.78      4.18 o
  -8   5  18       39.86       49.60      5.22 o
  -7   5  18       25.75       31.87      4.18 o
  -6   5  18        0.03       -1.93      2.68 o
  -5   5  18       15.27       18.12      3.10 o
  -4   5  18       23.58       26.41      3.30 o
  -3   5  18       86.11       74.51      4.25 o
  -2   5  18        0.62       -1.03      2.77 o
  -1   5  18       45.83       38.75      3.49 o
   0   5  18       91.18       92.71      5.23 o
   1   5  18        5.33        5.38      3.09 o
   2   5  18      133.09      134.62      5.25 o
   3   5  18      125.90      118.32      5.73 o
   4   5  18        2.70        2.01      3.73 o
   5   5  18       22.84       15.50      5.26 o
   6   5  18        9.35        2.31      5.19 o
   7   5  18        4.05       -0.65      6.47 o
   8   5  18        6.25        5.94      5.86 o
 -11   6  18       12.47       17.68      4.93 o
 -10   6  18        0.64       -3.98      3.98 o
  -9   6  18       56.39       69.22      6.00 o
  -8   6  18       38.41       39.15      5.04 o
  -7   6  18       23.84       21.15      4.39 o
  -6   6  18      122.18      130.23      5.57 o
  -5   6  18       50.61       41.37      4.38 o
  -4   6  18        2.88       -2.35      2.79 o
  -3   6  18       63.64       55.22      3.86 o
  -2   6  18        2.28       -1.37      2.60 o
  -1   6  18        3.62        4.48      2.74 o
   0   6  18       25.22       21.35      3.20 o
   1   6  18      100.51       84.77      4.43 o
   2   6  18       12.28        9.15      3.74 o
   3   6  18       16.22       19.58      5.13 o
   4   6  18       29.75       22.40      4.49 o
   5   6  18       66.79       75.30      7.19 o
   6   6  18        0.01       -3.38      4.74 o
   7   6  18        5.44        6.86      5.56 o
 -11   7  18        3.96       10.63      4.70 o
 -10   7  18        0.01       -3.93      4.02 o
  -9   7  18        2.17        0.02      4.10 o
  -8   7  18        2.90        7.09      3.98 o
  -7   7  18       12.28       21.68      4.38 o
  -6   7  18        0.13       -3.47      3.54 o
  -5   7  18        8.51        5.07      2.86 o
  -4   7  18       19.21       23.64      3.71 o
  -3   7  18      121.39      124.54      5.53 o
  -2   7  18        2.12        1.00      2.69 o
  -1   7  18       41.17       37.62      3.28 o
   0   7  18       11.33        9.55      4.82 o
   1   7  18       31.82       34.50      4.75 o
   2   7  18       34.02       23.96      4.33 o
   3   7  18       50.02       47.36      5.17 o
   4   7  18        5.66        0.02      4.47 o
   5   7  18        3.27        3.87      4.93 o
   6   7  18       13.15       11.10      5.55 o
   7   7  18        5.42       -6.51      6.59 o
 -10   8  18        0.54        6.40      4.64 o
  -9   8  18       11.16       15.71      4.66 o
  -8   8  18        0.13        2.91      4.28 o
  -7   8  18        9.57        8.78      4.21 o
  -6   8  18        1.98       -0.86      3.71 o
  -5   8  18       21.47       25.28      3.76 o
  -4   8  18       91.35      103.79      5.98 o
  -3   8  18       13.06       10.73      3.72 o
  -2   8  18        3.84        1.83      3.26 o
  -1   8  18       12.54        8.55      3.25 o
   0   8  18       19.25       21.78      3.85 o
   1   8  18        3.12       -3.54      3.54 o
   2   8  18       12.74       11.87      4.00 o
   3   8  18       16.43       22.48      4.46 o
   4   8  18       13.19        8.26      4.97 o
   5   8  18        9.49        7.72      6.13 o
   6   8  18       15.16       11.67      8.78 o
  -9   9  18        0.01       -4.54      4.54 o
  -8   9  18       10.10        4.84      5.35 o
  -7   9  18        1.78       -3.95      4.24 o
  -6   9  18        4.04       -1.04      4.42 o
  -5   9  18       19.45       25.77     12.45 o
  -4   9  18       14.17       22.52      4.62 o
  -3   9  18        4.12        0.62      3.68 o
  -2   9  18        6.35        2.84      4.72 o
  -1   9  18        6.63        4.70      4.31 o
   0   9  18        0.01       -3.48      3.56 o
   1   9  18        1.90       -2.73      3.58 o
   2   9  18       12.17       12.61      4.77 o
   3   9  18        0.03        1.48      5.59 o
   4   9  18        2.67       -5.36      5.36 o
   5   9  18        0.25        3.49      5.90 o
   6   9  18        0.55        8.30      8.94 o
  -8  10  18       14.97       16.51      5.96 o
  -7  10  18       24.99       19.78      5.26 o
  -6  10  18       20.66       25.22      5.25 o
  -5  10  18       60.99       52.15      7.06 o
  -4  10  18       66.52       75.52      7.36 o
  -3  10  18        1.15       -4.40      4.40 o
  -2  10  18       14.14       17.02      5.52 o
  -1  10  18       20.47       13.41      8.94 o
   0  10  18       51.81       51.28     10.86 o
   1  10  18        1.04       -1.28      6.09 o
   2  10  18        2.33       16.75      7.18 o
   3  10  18       25.94       34.69      7.06 o
   4  10  18       19.86       26.26      6.90 o
   5  10  18       15.92       20.11      8.94 o
  -7  11  18        1.02       -3.07      4.63 o
  -6  11  18       24.27       27.85      5.61 o
  -5  11  18        1.15        3.72      4.58 o
  -4  11  18        0.80        8.16      5.29 o
  -3  11  18        0.08       -6.70      6.70 o
  -2  11  18        0.27       -2.55      7.34 o
  -1  11  18       11.24        3.27     11.17 o
   0  11  18        3.18        7.42      5.52 o
   1  11  18        4.71       10.84      5.96 o
   2  11  18       20.99       16.72     10.69 o
   3  11  18        0.00       -5.75      5.75 o
  -5  12  18        5.06        3.51      6.75 o
  -4  12  18        1.35       -7.66      7.66 o
  -3  12  18        3.16       -6.38      7.66 o
  -2  12  18        0.92        6.38      8.94 o
  -1  12  18        0.13       15.00      9.58 o
   1  12  18        5.34       -0.32      9.58 o
 -12   1  19        4.61       -5.32      5.32 o
 -11   1  19        1.63       -4.88      4.88 o
 -10   1  19       91.56       88.85      7.98 o
  -9   1  19       33.89       31.16      6.73 o
  -8   1  19        0.72        1.72      3.89 o
  -7   1  19       21.71       19.51      3.89 o
  -6   1  19        5.55        1.21      2.88 o
  -5   1  19        0.02       -1.26      2.35 o
  -4   1  19       13.26       10.71      3.05 o
  -3   1  19       32.02       26.47      3.24 o
  -2   1  19      128.99      130.06      5.71 o
  -1   1  19      116.75      111.54      4.36 o
   0   1  19       15.87       20.38      2.80 o
   1   1  19       25.52       30.99      2.98 o
   2   1  19       43.96       48.55      3.43 o
   3   1  19       15.41       17.05      3.52 o
   4   1  19       31.76       31.25      4.37 o
   5   1  19        0.49       -1.59      3.40 o
   6   1  19       26.63       22.42      6.34 o
   7   1  19       21.21       23.53      6.25 o
   8   1  19       13.06        7.82      7.22 o
 -12   2  19        2.60       -5.14      5.14 o
 -11   2  19        6.47        2.83      5.45 o
 -10   2  19        2.08        8.43      5.30 o
  -9   2  19       58.61       85.03      6.25 o
  -8   2  19        2.72        3.34      3.90 o
  -7   2  19       52.47       65.46      5.42 o
  -6   2  19        2.81        6.06      3.05 o
  -5   2  19        4.24        1.83      2.50 o
  -4   2  19       91.24      101.98      4.83 o
  -3   2  19      106.42       94.79      7.34 o
  -2   2  19       44.19       41.67      3.61 o
  -1   2  19       29.94       40.01      3.44 o
   0   2  19       16.54       15.82      2.73 o
   1   2  19      140.77      142.35      4.92 o
   2   2  19       10.16        5.94      2.76 o
   3   2  19       23.48       28.34      3.48 o
   4   2  19        2.05        0.62      3.27 o
   5   2  19       18.91       15.60      5.93 o
   6   2  19        0.93       -4.06      5.21 o
   7   2  19        3.65        2.61      5.52 o
   8   2  19        1.32       -6.21      6.21 o
 -12   3  19        0.00       -1.18      4.98 o
 -11   3  19        0.21       -0.74      4.94 o
 -10   3  19       67.39       86.81      7.10 o
  -9   3  19       38.14       41.61      5.38 o
  -8   3  19        4.75        1.91      3.85 o
  -7   3  19        2.92       -1.86      3.46 o
  -6   3  19        0.85       -2.20      2.72 o
  -5   3  19       19.71       25.83      4.35 o
  -4   3  19       44.78       31.58      3.55 o
  -3   3  19        1.68        1.98      2.86 o
  -2   3  19       32.29       40.39      3.89 o
  -1   3  19       43.35       50.59      3.78 o
   0   3  19        4.68        4.11      2.47 o
   1   3  19       28.00       23.21      2.96 o
   2   3  19        1.51        3.32      2.40 o
   3   3  19        1.13        0.26      2.72 o
   4   3  19       17.76       15.46      3.99 o
   5   3  19       56.85       58.26      7.56 o
   6   3  19        8.36        5.61      5.37 o
   7   3  19        9.58        4.49      5.51 o
   8   3  19       27.83       18.29      7.02 o
 -11   4  19        6.72        9.03      4.79 o
 -10   4  19       13.04       26.65      6.96 o
  -9   4  19        0.03       -3.85      3.85 o
  -8   4  19       26.51       35.75      4.95 o
  -7   4  19        3.85       13.48      4.03 o
  -6   4  19        9.12       10.45      3.41 o
  -5   4  19       33.17       35.09      3.63 o
  -4   4  19      118.16      112.31      5.13 o
  -3   4  19        3.34        2.98      2.72 o
  -2   4  19        0.62        1.07      2.81 o
  -1   4  19       10.61       11.01      3.00 o
   0   4  19       55.28       58.02      3.67 o
   1   4  19       52.80       47.82      3.51 o
   2   4  19       58.37       62.76      5.12 o
   3   4  19        2.14        0.31      3.58 o
   4   4  19        3.51        3.80      4.15 o
   5   4  19        5.36        8.04      7.31 o
   6   4  19       14.09       16.62      5.72 o
   7   4  19        2.75        2.54      5.50 o
 -11   5  19        1.42        2.92      4.58 o
 -10   5  19       70.72       69.16      6.22 o
  -9   5  19       15.83       24.88      5.21 o
  -8   5  19       21.18       24.73      4.72 o
  -7   5  19       31.00       33.63      4.73 o
  -6   5  19       53.54       46.90      5.25 o
  -5   5  19       32.47       24.89      3.43 o
  -4   5  19       76.87       88.42      5.76 o
  -3   5  19       90.79       93.89      4.71 o
  -2   5  19        4.07        6.38      3.05 o
  -1   5  19        9.64       11.77      2.97 o
   0   5  19       25.21       21.98      3.31 o
   1   5  19        2.72        2.16      2.77 o
   2   5  19       12.54       -0.02      3.59 o
   3   5  19       24.22       17.97      4.25 o
   4   5  19        6.10        0.04      3.85 o
   5   5  19        6.28        4.81      5.10 o
   6   5  19       13.31        9.23      5.37 o
   7   5  19        4.72        6.54      6.06 o
 -11   6  19        1.53        2.06      4.51 o
 -10   6  19        3.58       -1.28      4.10 o
  -9   6  19        1.85       -2.51      4.14 o
  -8   6  19       38.09       45.41      5.94 o
  -7   6  19        8.09        5.30      4.05 o
  -6   6  19      150.15      179.39     13.55 o
  -5   6  19       31.94       30.09      3.90 o
  -4   6  19       22.43       20.94      4.20 o
  -3   6  19       11.64       15.39      3.13 o
  -2   6  19        3.00        5.06      3.44 o
  -1   6  19        6.61        7.40      3.21 o
   0   6  19       18.07       18.42      3.92 o
   1   6  19       27.85       26.07      4.32 o
   2   6  19        0.00       -1.46      3.65 o
   3   6  19        5.05       -0.98      3.74 o
   4   6  19        0.35       -3.56      3.56 o
   5   6  19        0.06        2.79      4.91 o
   6   6  19        0.38       -1.90      5.06 o
   7   6  19        0.00        2.75      5.58 o
 -10   7  19        1.95        4.99      4.65 o
  -9   7  19        0.43       -2.25      4.29 o
  -8   7  19        3.44        2.71      4.15 o
  -7   7  19        0.13        0.84      3.96 o
  -6   7  19        3.61        8.79      4.15 o
  -5   7  19       80.05       75.54      5.57 o
  -4   7  19       46.75       54.57      4.97 o
  -3   7  19        1.41        6.68      3.61 o
  -2   7  19        1.28       -4.11      4.11 o
  -1   7  19       60.07       67.06      4.32 o
   0   7  19       23.16       22.37      4.27 o
   1   7  19       14.85       21.11      4.27 o
   2   7  19        2.38        1.19      3.79 o
   3   7  19        7.47        2.10      3.95 o
   4   7  19        1.13       -5.85      5.85 o
   5   7  19        0.12       -3.45      4.89 o
   6   7  19        1.99       -2.72      6.53 o
  -9   8  19        0.73        0.57      4.41 o
  -8   8  19        0.00        4.18      4.30 o
  -7   8  19        7.47       11.33      4.38 o
  -6   8  19       17.57        9.39      4.44 o
  -5   8  19        9.10       12.09      4.13 o
  -4   8  19        8.34       12.11      4.00 o
  -3   8  19        0.02        1.07      3.93 o
  -2   8  19        2.78        4.54      3.15 o
  -1   8  19       32.36       30.28      4.56 o
   0   8  19       11.71        7.87      3.87 o
   1   8  19        5.58       12.34      4.16 o
   2   8  19        2.39        6.52      4.05 o
   3   8  19        3.09        2.32      8.67 o
   4   8  19        0.56        6.62      7.18 o
   5   8  19        2.93       -5.44      5.44 o
  -8   9  19        0.03        5.05      5.10 o
  -7   9  19        0.78        6.40      4.93 o
  -6   9  19       12.24        8.99      5.05 o
  -5   9  19       37.38       28.11      6.27 o
  -4   9  19      120.93      154.35      9.97 o
  -3   9  19       56.90       55.30      7.04 o
  -2   9  19        5.49       -3.02      6.06 o
  -1   9  19        0.94       -4.62      4.62 o
   0   9  19        2.94        2.30      3.79 o
   1   9  19        2.28        7.60      5.36 o
   2   9  19        0.61        2.63      4.74 o
   3   9  19        8.14       10.46      6.36 o
   4   9  19        0.07       -5.89      5.98 o
   5   9  19       13.05       10.21      8.62 o
  -7  10  19        7.88        5.23      4.91 o
  -6  10  19        7.96        8.64      5.13 o
  -5  10  19        2.62        4.18      5.52 o
  -4  10  19       19.13       17.69      5.83 o
  -3  10  19        0.00       -4.25      4.85 o
  -2  10  19        4.33        1.55      5.07 o
  -1  10  19        0.51        2.52      4.90 o
   0  10  19        4.85        4.93      4.47 o
   1  10  19        1.36        4.79      4.64 o
   2  10  19       24.74       29.28      7.02 o
   3  10  19        3.19       -0.43      5.98 o
  -6  11  19        3.10       15.61      5.21 o
  -5  11  19        1.24       -4.48      4.48 o
  -4  11  19        0.04        6.05      5.52 o
  -3  11  19        5.64       10.53      8.62 o
  -2  11  19        5.33        7.66      8.62 o
  -1  11  19        1.10       -5.27      5.27 o
   0  11  19        6.11        5.78      6.70 o
   1  11  19       16.26       21.69     13.09 o
   2  11  19        0.00       -5.59      5.59 o
  -3  12  19        2.37        4.47      9.58 o
  -2  12  19       12.05       -6.70      8.94 o
  -1  12  19       23.48       17.24     10.21 o
 -11   0  20       34.71       37.03     12.45 o
 -10   0  20       71.25      118.11     15.32 o
  -9   0  20       37.40       19.79      9.90 o
  -8   0  20        9.00       14.05      8.94 o
  -7   0  20        0.62       -4.90      4.90 o
  -6   0  20        1.50        0.14      4.72 o
  -5   0  20       14.06       16.62      3.64 o
  -4   0  20        1.10       -3.66      3.66 o
  -3   0  20       69.47       59.41      5.89 o
  -2   0  20      214.01      237.67     12.30 o
  -1   0  20       20.87       20.33      4.71 o
   0   0  20      104.58      112.61      7.07 o
   1   0  20      108.61      114.68      8.33 o
   2   0  20        7.42        6.47      4.08 o
   3   0  20        0.68       -2.50      4.85 o
   4   0  20       38.94       44.78      7.33 o
   5   0  20        0.13       -7.34      7.34 o
   6   0  20        4.72       -7.66      7.66 o
   7   0  20        4.88       -5.43      8.62 o
 -11   1  20        2.17        0.29      5.82 o
 -10   1  20        1.24        4.68      5.97 o
  -9   1  20        0.02       -4.49      4.49 o
  -8   1  20       12.59       21.54      5.40 o
  -7   1  20        0.19       -3.61      3.61 o
  -6   1  20        3.94        6.77      3.94 o
  -5   1  20       56.99       59.08      3.74 o
  -4   1  20       66.93       59.45      3.99 o
  -3   1  20        2.80        0.71      2.58 o
  -2   1  20       56.03       53.45      3.98 o
  -1   1  20        0.28       -0.50      2.62 o
   0   1  20       56.94       63.58      3.86 o
   1   1  20        0.99        1.27      2.55 o
   2   1  20       38.04       39.19      3.41 o
   3   1  20        2.29        2.47      3.82 o
   4   1  20       13.40        8.06      4.16 o
   5   1  20        4.95        7.06      5.25 o
   6   1  20        1.87        0.18      4.88 o
   7   1  20        1.87       -2.67      6.41 o
 -11   2  20       65.40       90.73      8.63 o
 -10   2  20       27.96       44.08      6.75 o
  -9   2  20        0.79       -3.80      4.70 o
  -8   2  20        2.71        1.90      4.02 o
  -7   2  20        2.15       -3.59      3.59 o
  -6   2  20       55.70       56.96      5.32 o
  -5   2  20       55.17       61.06      3.97 o
  -4   2  20        2.85        1.08      2.71 o
  -3   2  20       29.10       28.02      3.79 o
  -2   2  20        0.64       -2.48      2.48 o
  -1   2  20        0.36        2.38      2.79 o
   0   2  20       14.43        6.28      2.69 o
   1   2  20       12.99        9.91      2.74 o
   2   2  20        3.37       -0.15      2.57 o
   3   2  20        0.02       -0.55      3.13 o
   4   2  20        0.86       -4.52      4.52 o
   5   2  20        0.10       -0.34      4.77 o
   6   2  20        2.21       -1.09      5.37 o
   7   2  20       34.62       31.65      6.55 o
 -11   3  20       23.20       26.41      6.15 o
 -10   3  20        5.88       13.49      5.60 o
  -9   3  20        0.02       -2.32      4.38 o
  -8   3  20        0.07       -3.69      3.69 o
  -7   3  20        4.56       -2.32      3.72 o
  -6   3  20      104.28      102.08      6.28 o
  -5   3  20        4.74        4.69      3.37 o
  -4   3  20       20.71       21.16      3.50 o
  -3   3  20        9.47        9.87      3.37 o
  -2   3  20        0.03       -0.77      2.86 o
  -1   3  20       10.64       10.00      2.83 o
   0   3  20        0.18       -0.83      2.48 o
   1   3  20        5.99        6.93      2.66 o
   2   3  20        0.11       -0.40      3.14 o
   3   3  20        4.77        3.75      3.35 o
   4   3  20        2.09       -4.47      4.47 o
   5   3  20       15.09       19.79      6.17 o
   6   3  20        2.10       -1.44      6.66 o
   7   3  20        4.04        2.86      5.64 o
 -11   4  20       23.85       30.51      5.59 o
 -10   4  20        0.64        6.27      4.61 o
  -9   4  20       10.15       17.23      4.85 o
  -8   4  20       33.39       28.63      5.10 o
  -7   4  20       29.27       27.89      5.07 o
  -6   4  20       12.01       22.81      6.31 o
  -5   4  20        4.92        4.36      3.64 o
  -4   4  20        0.58       -0.70      3.10 o
  -3   4  20        0.50       -1.25      2.92 o
  -2   4  20        0.21        2.05      3.48 o
  -1   4  20       21.94       28.69      3.80 o
   0   4  20       10.15       11.26      3.25 o
   1   4  20        0.06        1.79      2.75 o
   2   4  20        3.35        0.01      3.14 o
   3   4  20        4.90        1.53      3.88 o
   4   4  20       27.01       29.10      5.07 o
   5   4  20        3.86        2.37      5.14 o
   6   4  20        1.11       -5.00      5.00 o
   7   4  20       32.58       22.65      6.54 o
 -10   5  20        5.55        3.46      4.77 o
  -9   5  20       10.04        0.07      6.31 o
  -8   5  20        8.05        9.49      4.43 o
  -7   5  20        1.12       -3.56      3.56 o
  -6   5  20       48.33       61.49      5.56 o
  -5   5  20       18.22       13.25      4.98 o
  -4   5  20       16.25       12.72      3.63 o
  -3   5  20       48.83       45.85      4.33 o
  -2   5  20       49.34       53.23      4.42 o
  -1   5  20        5.45        4.50      3.87 o
   0   5  20        3.44        2.28      3.24 o
   1   5  20       13.32       19.41      3.79 o
   2   5  20       35.89       27.24      4.57 o
   3   5  20        0.02       -3.63      3.63 o
   4   5  20        2.93       -2.12      3.92 o
   5   5  20       23.13       28.84      6.04 o
   6   5  20        0.01       -1.06      6.64 o
 -10   6  20        0.27       -0.40      4.51 o
  -9   6  20        0.17       -0.97      4.16 o
  -8   6  20        3.95        6.59      4.31 o
  -7   6  20        1.59       -3.93      3.93 o
  -6   6  20       12.14       15.30      4.42 o
  -5   6  20        1.49        1.86      3.66 o
  -4   6  20        0.74        2.73      4.24 o
  -3   6  20        2.73        5.60      3.43 o
  -2   6  20       36.23       40.03      4.31 o
  -1   6  20        0.20        2.33      3.69 o
   0   6  20        6.34        3.28      6.48 o
   1   6  20        4.11        7.45      3.84 o
   2   6  20       17.24       18.35      4.49 o
   3   6  20        5.11        3.98      4.84 o
   4   6  20        6.73        3.62      4.30 o
   5   6  20        4.43       -1.95      5.34 o
   6   6  20        0.42       -1.12      5.58 o
  -9   7  20        1.26        2.92      4.41 o
  -8   7  20        4.11        7.74      4.77 o
  -7   7  20       13.11        7.84      4.61 o
  -6   7  20        4.97       -0.67      3.99 o
  -5   7  20        1.54        6.59      3.89 o
  -4   7  20       14.84       19.10      4.97 o
  -3   7  20       76.17       82.68      5.76 o
  -2   7  20        2.00       -0.68      3.25 o
  -1   7  20        3.96       -4.10      4.10 o
   0   7  20        0.03       -2.41      3.61 o
   1   7  20        0.28       -3.60      3.60 o
   2   7  20       12.90       19.34      5.76 o
   3   7  20        7.78       16.55      4.93 o
   4   7  20        0.03       -0.79      5.02 o
   5   7  20        7.82       11.36      5.73 o
  -8   8  20       57.84       59.99      6.22 o
  -7   8  20       11.87        8.77      4.39 o
  -6   8  20       27.49       20.75      4.97 o
  -5   8  20       92.82      104.84      7.09 o
  -4   8  20       25.31       27.05      5.26 o
  -3   8  20       10.24       12.24      5.74 o
  -2   8  20        3.14        1.87      3.78 o
  -1   8  20        6.92        6.29      4.33 o
   0   8  20        2.64        6.82      4.09 o
   1   8  20        5.54        6.63      4.13 o
   2   8  20        0.06       -3.82      3.82 o
   3   8  20        5.38        4.82      5.44 o
   4   8  20        2.49        3.24      6.41 o
  -7   9  20       23.87       16.45      5.56 o
  -6   9  20       25.88       27.32      5.82 o
  -5   9  20        0.03        2.15      5.27 o
  -4   9  20        2.14        3.33      8.14 o
  -3   9  20        3.48        5.81      5.30 o
  -2   9  20       13.87       14.80      5.95 o
  -1   9  20       21.32       17.82      5.03 o
   0   9  20       27.25       29.48      4.95 o
   1   9  20        6.26        8.42      4.84 o
   2   9  20        5.19        1.24      5.88 o
   3   9  20        0.33       -4.57      6.06 o
  -6  10  20        1.32       -4.83      4.83 o
  -5  10  20       51.83       52.89      7.59 o
  -4  10  20        1.76       12.73      5.98 o
  -3  10  20        1.21       -4.90      4.90 o
  -2  10  20        3.62       -5.28      5.36 o
  -1  10  20        0.00       -3.72      5.18 o
   0  10  20        0.00       -1.20      5.07 o
   1  10  20       18.04       21.54      5.68 o
   2  10  20        0.01        1.42     10.53 o
  -4  11  20        0.58        7.66      9.90 o
  -3  11  20        0.32       -6.06      7.34 o
  -2  11  20        1.13       -3.83      7.66 o
  -1  11  20        0.40       -5.07      5.07 o
   0  11  20        0.49       -5.27      5.27 o
 -11   1  21        1.77        4.54      6.08 o
 -10   1  21      328.80      380.25     14.24 o
  -9   1  21      108.51      103.22      8.45 o
  -8   1  21       25.50       32.36      6.19 o
  -7   1  21        3.24        4.78      4.90 o
  -6   1  21       31.05       30.97      4.77 o
  -5   1  21       31.72       28.70      3.71 o
  -4   1  21        0.05       -3.15      3.15 o
  -3   1  21       39.00       29.59      4.03 o
  -2   1  21        4.13        4.29      2.94 o
  -1   1  21       18.67       15.96      4.31 o
   0   1  21       97.87      102.56      5.07 o
   1   1  21       87.24       98.63      4.93 o
   2   1  21        2.02        5.83      3.81 o
   3   1  21        0.11       -4.43      4.48 o
   4   1  21        4.16        4.93     10.21 o
   5   1  21       24.99       33.05      8.01 o
   6   1  21        0.03       -5.98      5.98 o
 -11   2  21       22.43       19.47     10.53 o
 -10   2  21       29.87       28.36      6.65 o
  -9   2  21       17.51       23.50      7.27 o
  -8   2  21        0.26       -2.70      5.38 o
  -7   2  21       71.35       80.78      6.68 o
  -6   2  21        1.49        5.49      4.12 o
  -5   2  21       11.90       14.96      4.59 o
  -4   2  21        1.35        0.54      3.49 o
  -3   2  21        5.37        1.42      3.23 o
  -2   2  21       47.14       49.37      4.51 o
  -1   2  21       59.28       60.30      4.61 o
   0   2  21       27.02       24.79      3.50 o
   1   2  21       19.46       26.32      4.28 o
   2   2  21        0.15        1.25      3.23 o
   3   2  21       14.65       12.08      3.80 o
   4   2  21       18.50       15.36      5.64 o
   5   2  21       11.92        5.97      6.19 o
   6   2  21        1.51       -0.42      5.58 o
 -10   3  21        0.01        2.27      5.15 o
  -9   3  21        3.20        2.92      4.28 o
  -8   3  21       28.30       11.65      8.25 o
  -7   3  21        3.33       -1.65      4.09 o
  -6   3  21        0.13        6.54      4.04 o
  -5   3  21        4.73        4.35      3.98 o
  -4   3  21        1.25       -3.33      3.45 o
  -3   3  21        0.20        1.22      3.61 o
  -2   3  21        0.88       -0.06      3.23 o
  -1   3  21      137.95      144.08      6.12 o
   0   3  21        1.08        4.64      3.05 o
   1   3  21        8.32       15.60      3.28 o
   2   3  21       27.07       28.14      4.17 o
   3   3  21        8.14        8.58      4.09 o
   4   3  21        0.11       -4.35      4.91 o
   5   3  21        3.01       -1.57      5.06 o
   6   3  21        3.66        1.15      5.83 o
 -10   4  21       14.46       17.02      6.17 o
  -9   4  21        0.07       -2.46      4.32 o
  -8   4  21       27.28       32.83      5.43 o
  -7   4  21       24.25       19.09      4.58 o
  -6   4  21       38.41       38.85      5.17 o
  -5   4  21        3.07        2.10      3.77 o
  -4   4  21        2.96        4.25      3.98 o
  -3   4  21        0.21        2.80      3.35 o
  -2   4  21       25.65       28.52      4.67 o
  -1   4  21       40.68       40.84      6.45 o
   0   4  21       26.58       30.50      3.67 o
   1   4  21       30.05       49.27      4.58 o
   2   4  21        0.12       -2.24      3.69 o
   3   4  21        1.74       -3.12      3.89 o
   4   4  21        0.23       -3.14      4.95 o
   5   4  21       13.45       16.72      6.14 o
   6   4  21       23.79       29.28      6.79 o
 -10   5  21        0.76       -0.14      4.71 o
  -9   5  21       18.23       12.16      6.55 o
  -8   5  21        4.54       -3.07      4.61 o
  -7   5  21       22.21       28.31      5.03 o
  -6   5  21       49.40       50.79      5.63 o
  -5   5  21       51.79       57.88      5.29 o
  -4   5  21        3.01        2.16      3.92 o
  -3   5  21       50.81       59.55      5.42 o
  -2   5  21       76.37       76.34      5.16 o
  -1   5  21      162.25      181.49     11.70 o
   0   5  21       49.57       65.72      7.12 o
   1   5  21       14.20       17.77      4.44 o
   2   5  21        0.08       -1.57      3.85 o
   3   5  21        0.25       -3.88      3.88 o
   4   5  21        3.21        3.08      5.35 o
   5   5  21        2.21        3.28      5.53 o
  -9   6  21        3.71        4.04      4.61 o
  -8   6  21       10.43        5.61      4.66 o
  -7   6  21       30.91       24.12      4.92 o
  -6   6  21        1.14       -2.42      4.04 o
  -5   6  21       25.86       32.36      4.88 o
  -4   6  21       35.33       30.77      5.48 o
  -3   6  21       11.64        7.50      4.06 o
  -2   6  21        6.05       -1.42      3.36 o
  -1   6  21       38.72       31.04      4.80 o
   0   6  21      129.11      133.11      7.09 o
   1   6  21        7.98        0.60      4.06 o
   2   6  21        6.03       10.85      4.40 o
   3   6  21        7.05       10.84      4.54 o
   4   6  21        1.33       -8.04      8.41 o
   5   6  21        0.02        0.45      5.21 o
  -8   7  21        0.00        3.14      4.49 o
  -7   7  21        5.72        7.73      4.73 o
  -6   7  21       35.23       35.86      5.51 o
  -5   7  21      107.61      109.95      6.57 o
  -4   7  21        0.11        0.11      4.37 o
  -3   7  21        0.57       -1.71      5.84 o
  -2   7  21        4.40        0.90      3.77 o
  -1   7  21       27.03       24.89      4.71 o
   0   7  21        0.40       -3.44      3.83 o
   1   7  21        6.59        0.39      4.17 o
   2   7  21        6.81        4.89      4.39 o
   3   7  21        8.99       17.85      4.88 o
   4   7  21        5.76        3.40      5.42 o
  -7   8  21        2.68        6.10      5.30 o
  -6   8  21       13.84        7.93      4.71 o
  -5   8  21       13.00       26.61      6.54 o
  -4   8  21       55.98       74.16      6.80 o
  -3   8  21       24.48       25.09      5.56 o
  -2   8  21        0.15       -4.19      4.19 o
  -1   8  21        0.87       -4.11      4.11 o
   0   8  21        0.00       -3.57      3.57 o
   1   8  21        1.44        3.46      4.30 o
   2   8  21       13.83       13.74      4.98 o
   3   8  21        0.26       -3.01      6.28 o
  -6   9  21       25.92       32.31      6.22 o
  -5   9  21       66.13       74.88      8.81 o
  -4   9  21       45.16       56.24     10.53 o
  -3   9  21       29.04       29.82      6.76 o
  -2   9  21        9.44        4.15      5.64 o
  -1   9  21        1.14       -3.27      4.58 o
   0   9  21        3.15       -5.31      5.31 o
   1   9  21       11.09        5.14      5.08 o
   2   9  21       12.08        5.55      5.30 o
  -4  10  21        2.45       -7.02      7.02 o
  -3  10  21        0.13       -0.07      5.75 o
  -2  10  21        6.68        0.38      5.75 o
  -1  10  21       13.12       12.28      8.46 o
   0  10  21       15.15       14.28      6.41 o
 -10   0  22       20.99       37.56      8.91 o
  -9   0  22       37.42       22.43      8.01 o
  -8   0  22        1.61        1.61      6.20 o
  -7   0  22       17.74       15.96      6.63 o
  -6   0  22      141.63      145.12     10.83 o
  -5   0  22       15.57       23.84      5.15 o
  -4   0  22       10.70        7.28     10.69 o
  -3   0  22       25.92       20.07      6.08 o
  -2   0  22       82.27       97.39      8.77 o
  -1   0  22      119.56      147.65     10.00 o
   0   0  22      172.78      194.09     11.54 o
   1   0  22        0.83       -0.10      5.06 o
   2   0  22        0.04       -1.92      7.02 o
   3   0  22       27.16       29.37     10.85 o
   4   0  22        0.97       -7.98      7.98 o
   5   0  22        0.07        0.64      9.58 o
 -10   1  22        1.20        5.47      5.72 o
  -9   1  22       20.05       24.65      6.45 o
  -8   1  22        3.94        5.00      6.19 o
  -7   1  22       29.69       30.71      5.30 o
  -6   1  22       20.46       22.32      4.82 o
  -5   1  22        0.01       -0.55      3.10 o
  -4   1  22        0.15       -3.13      3.13 o
  -3   1  22        5.54        7.59      4.00 o
  -2   1  22       40.71       53.01      5.25 o
  -1   1  22        0.62        3.71      3.78 o
   0   1  22        5.87        2.83      4.01 o
   1   1  22        3.47       -1.54      4.10 o
   2   1  22       15.12       20.60      5.07 o
   3   1  22        1.19        4.95      5.98 o
   4   1  22        3.25        7.32      6.88 o
   5   1  22        0.96       -6.18      6.18 o
 -10   2  22       42.72       50.17      7.54 o
  -9   2  22        2.55       -3.24      5.13 o
  -8   2  22        0.99       -4.47      4.47 o
  -7   2  22       13.19       15.23      6.19 o
  -6   2  22       94.92      114.36      7.00 o
  -5   2  22        3.05       -1.82      3.46 o
  -4   2  22        0.64        0.64      3.29 o
  -3   2  22        1.43        0.35      3.76 o
  -2   2  22       60.14       56.33      5.18 o
  -1   2  22       22.90       23.25      4.33 o
   0   2  22       10.81       14.12      3.90 o
   1   2  22        0.38        4.83      3.48 o
   2   2  22        3.79        5.13      4.53 o
   3   2  22        8.30        1.21     12.13 o
   4   2  22        0.00        4.62      6.73 o
   5   2  22        5.80        2.42      6.63 o
 -10   3  22        0.36        5.11      8.94 o
  -9   3  22        9.42        8.60      6.77 o
  -8   3  22        3.21       -2.32      4.34 o
  -7   3  22        2.15        0.92      4.24 o
  -6   3  22       63.75       74.90      6.25 o
  -5   3  22       38.21       34.39      5.02 o
  -4   3  22        4.90        3.57      3.95 o
  -3   3  22        1.96       -3.19      3.37 o
  -2   3  22       31.84       30.72      4.77 o
  -1   3  22       24.39       35.12      4.82 o
   0   3  22        2.48        3.47      3.47 o
   1   3  22        1.75       -1.51      3.73 o
   2   3  22        0.00       -3.87      3.87 o
   3   3  22        4.62       -2.18      5.36 o
   4   3  22        3.02        0.77      5.39 o
   5   3  22        0.33        5.48      5.72 o
  -9   4  22        1.46        0.18      4.74 o
  -8   4  22        6.88        5.29      6.00 o
  -7   4  22        0.02        3.34      4.49 o
  -6   4  22        0.81       -3.75      4.79 o
  -5   4  22        1.00        0.16      3.91 o
  -4   4  22       17.90       12.60      4.26 o
  -3   4  22        8.56        3.29      4.17 o
  -2   4  22       20.64       13.70      4.35 o
  -1   4  22        0.83        1.34      3.74 o
   0   4  22       86.55       85.43      5.36 o
   1   4  22        4.18        3.64      4.16 o
   2   4  22        6.81        4.97      4.31 o
   3   4  22        5.62        8.47      4.40 o
   4   4  22        0.06       -5.04      5.04 o
   5   4  22        2.51       -0.04      5.51 o
  -9   5  22        0.06       -4.39      4.39 o
  -8   5  22        3.67        0.07      4.36 o
  -7   5  22        8.53        7.47      5.26 o
  -6   5  22       68.53       79.56      6.54 o
  -5   5  22       35.91       37.75      5.22 o
  -4   5  22       35.54       37.53      5.12 o
  -3   5  22        8.01        4.40      4.14 o
  -2   5  22        2.18       -2.16      3.83 o
  -1   5  22        6.19        6.36      4.08 o
   0   5  22        0.09       -3.26      4.09 o
   1   5  22        3.63        3.14      4.14 o
   2   5  22        0.46       -4.15      4.15 o
   3   5  22        4.95        2.39      4.25 o
   4   5  22        0.05        4.87      5.72 o
  -8   6  22       13.20       14.89      5.14 o
  -7   6  22        3.18        4.17      4.55 o
  -6   6  22       21.98       25.48      5.21 o
  -5   6  22        2.11        8.69      4.37 o
  -4   6  22        0.45        3.29      4.58 o
  -3   6  22        4.82        8.24      4.31 o
  -2   6  22        5.02        5.90      4.24 o
  -1   6  22        1.49       -0.32      3.99 o
   0   6  22       11.54        8.50      4.41 o
   1   6  22        3.46        3.39      4.20 o
   2   6  22        2.70        2.51      4.29 o
   3   6  22       18.50       29.34      7.60 o
   4   6  22        0.19       -6.21      6.21 o
  -7   7  22       19.08       17.12      5.29 o
  -6   7  22       15.52       26.04      5.44 o
  -5   7  22        4.45       10.36      4.55 o
  -4   7  22        1.07        7.07      4.96 o
  -3   7  22        4.10        3.20      4.73 o
  -2   7  22        0.52        3.90      4.24 o
  -1   7  22        0.67       -3.84      3.84 o
   0   7  22        5.26        8.75      4.44 o
   1   7  22        3.09        1.29      4.28 o
   2   7  22        2.07       -4.09      6.77 o
   3   7  22       14.10       16.86      5.15 o
  -6   8  22       11.96       22.60      8.22 o
  -5   8  22        1.75        5.87      5.99 o
  -4   8  22        0.14        3.32      5.63 o
  -3   8  22        2.27        2.85      5.53 o
  -2   8  22        1.16       -3.73      4.64 o
  -1   8  22        0.11       -3.39      4.37 o
   0   8  22        2.05       -5.79      5.79 o
   1   8  22        0.88        3.80      4.53 o
   2   8  22        0.01       -4.88      5.36 o
  -4   9  22       22.73       31.03      6.99 o
  -3   9  22        1.82       -4.34      5.53 o
  -2   9  22        0.00        0.71      5.73 o
  -1   9  22        1.05        7.58      5.27 o
   0   9  22        0.82       -5.04      5.04 o
  -9   1  23        0.13       -1.49      4.65 o
  -8   1  23        7.52        7.27      4.65 o
  -7   1  23       15.35       19.07      4.93 o
  -6   1  23        7.96        9.29      4.59 o
  -5   1  23        1.92       -3.26      3.26 o
  -4   1  23        9.95       14.81      4.01 o
  -3   1  23        2.97        2.50      3.95 o
  -2   1  23       68.37       82.79      6.20 o
  -1   1  23        3.63        7.62      4.15 o
   0   1  23       21.92       22.90      5.92 o
   1   1  23        0.35       -1.43      4.62 o
   2   1  23        0.27        3.29      6.50 o
   3   1  23       12.31       11.46      7.04 o
   4   1  23        2.06        3.26     21.55 o
  -9   2  23       14.38       19.73      7.61 o
  -8   2  23        0.49       -0.51      5.30 o
  -7   2  23        1.07       -2.02      7.27 o
  -6   2  23        0.31        4.94      4.47 o
  -5   2  23       27.74       19.48      3.70 o
  -4   2  23       10.72        0.07      3.68 o
  -3   2  23       13.67       15.36      4.53 o
  -2   2  23       49.83       54.02      5.50 o
  -1   2  23       19.74       17.16      4.33 o
   0   2  23        0.21       -0.97      3.92 o
   1   2  23        0.02       -3.50      4.39 o
   2   2  23       11.98       11.08      5.11 o
   3   2  23        0.25       -6.13      6.13 o
   4   2  23       12.63        0.43     13.41 o
  -9   3  23       11.74       -5.11      8.30 o
  -8   3  23        2.07        7.55      5.30 o
  -7   3  23        0.38        2.75      5.27 o
  -6   3  23        6.20       12.75      4.91 o
  -5   3  23        5.38        0.91      4.30 o
  -4   3  23        5.21        0.85      3.81 o
  -3   3  23        8.55        2.72      4.04 o
  -2   3  23        0.53       -2.63      4.10 o
  -1   3  23       29.28       37.01      7.60 o
   0   3  23        4.16        2.79      5.69 o
   1   3  23       35.61       45.76      7.31 o
   2   3  23        5.80        5.01      5.05 o
   3   3  23        3.96        6.18      6.82 o
   4   3  23        0.21       -6.08      6.08 o
  -8   4  23        1.40        1.96      4.70 o
  -7   4  23        8.20        8.60      4.68 o
  -6   4  23       20.48       19.43      5.06 o
  -5   4  23        3.18        5.08      4.33 o
  -4   4  23        0.10       -2.92      3.96 o
  -3   4  23        0.12       -3.38      3.38 o
  -2   4  23       15.96       10.52      4.61 o
  -1   4  23       27.67       22.76      4.72 o
   0   4  23        1.47       -0.28      4.08 o
   1   4  23        1.98        8.77      4.46 o
   2   4  23        4.64        6.38      4.39 o
   3   4  23        0.97       -5.27      5.27 o
  -8   5  23        0.02       -7.66      7.66 o
  -7   5  23       21.29       28.32      5.64 o
  -6   5  23       30.00       29.86      5.62 o
  -5   5  23        6.19        6.19      4.24 o
  -4   5  23        2.67        1.49      4.90 o
  -3   5  23        0.77       -3.41      4.11 o
  -2   5  23        6.30        0.74      3.79 o
  -1   5  23       25.43       32.68      5.14 o
   0   5  23        0.00        0.15      4.17 o
   1   5  23       12.77       20.93      5.12 o
   2   5  23       11.54        5.36      4.56 o
   3   5  23        8.57        6.85      5.85 o
  -7   6  23        0.23        2.46      5.32 o
  -6   6  23        0.68       -1.92      4.45 o
  -5   6  23       13.90       18.18      4.85 o
  -4   6  23       51.32       50.81      6.77 o
  -3   6  23       13.54       14.23      5.94 o
  -2   6  23        4.94        0.81      4.24 o
  -1   6  23        1.27        1.21      4.23 o
   0   6  23        0.02        0.57      6.19 o
   1   6  23        0.41        3.12      4.42 o
   2   6  23        2.19        2.68      5.48 o
  -6   7  23       63.34       71.50     13.73 o
  -5   7  23       56.74       68.81      6.06 o
  -4   7  23       27.27       35.25      6.38 o
  -3   7  23       34.70       45.95      6.52 o
  -2   7  23        3.47        1.37      4.41 o
  -1   7  23        8.32        2.88      4.31 o
   0   7  23        1.13       -3.54      5.57 o
   1   7  23        5.68        0.58      4.51 o
  -3   8  23       28.16       24.22     10.53 o
  -2   8  23       16.18       13.85      5.50 o
  -1   8  23        0.46        1.80      6.36 o
  -8   0  24       12.02       12.51      7.36 o
  -7   0  24        1.43        2.74      6.44 o
  -6   0  24        7.45       10.17      6.73 o
  -5   0  24       21.35       30.65      6.13 o
  -4   0  24      144.95      194.69     14.74 o
  -3   0  24       84.06       93.21      9.45 o
  -2   0  24      144.28      165.63     11.50 o
  -1   0  24      121.51      135.06     10.48 o
   0   0  24        1.46       -1.97      9.90 o
   1   0  24        1.46       -7.34      8.62 o
   2   0  24        7.70       -1.92      9.58 o
   3   0  24        4.04       15.64     10.53 o
  -8   1  24        6.84        9.56      5.81 o
  -7   1  24       18.68       20.01      5.35 o
  -6   1  24       20.81       21.88      5.27 o
  -5   1  24        0.03       -0.52      3.49 o
  -4   1  24        1.56        4.04      3.85 o
  -3   1  24        3.41        0.39      4.17 o
  -2   1  24        0.00        5.09      4.43 o
  -1   1  24       31.45       30.50      5.05 o
   0   1  24        5.98        9.48      4.65 o
   1   1  24        0.40       -0.03      5.26 o
   2   1  24        2.23       -0.13      6.43 o
   3   1  24        0.14       -5.98      5.98 o
  -8   2  24       28.25       41.90      9.02 o
  -7   2  24       11.42        4.77      4.89 o
  -6   2  24        0.12        4.57      4.71 o
  -5   2  24        6.99        4.56      3.73 o
  -4   2  24       11.53        5.99      4.10 o
  -3   2  24       64.75       77.73      6.46 o
  -2   2  24      136.99      161.17      8.11 o
  -1   2  24        1.62        6.10      5.94 o
   0   2  24        1.13        1.22      4.92 o
   1   2  24        0.15       -0.46      5.38 o
   2   2  24       17.66        4.84      6.88 o
   3   2  24        5.77        6.76      7.18 o
  -7   3  24       63.99       67.48      7.73 o
  -6   3  24       26.86       33.88      6.78 o
  -5   3  24       14.63       20.19      4.20 o
  -4   3  24       17.82       20.12      4.55 o
  -3   3  24        3.43        5.59      4.07 o
  -2   3  24        1.26        3.94      4.23 o
  -1   3  24       15.78        8.26      5.76 o
   0   3  24        0.98       -4.70      4.70 o
   1   3  24        0.55        3.27      5.12 o
   2   3  24        6.17        8.30     11.17 o
  -7   4  24        3.33        0.27      5.28 o
  -6   4  24       26.64       30.27      5.68 o
  -5   4  24       42.96       56.36      6.09 o
  -4   4  24       29.12       33.98      5.03 o
  -3   4  24        1.30       -1.13      3.79 o
  -2   4  24       34.03       31.42      4.79 o
  -1   4  24        7.46       10.53      4.68 o
   0   4  24        2.50       -0.12      5.84 o
   1   4  24        0.22       -5.70      6.99 o
   2   4  24        6.61        7.21      5.25 o
  -6   5  24        3.38        4.11      5.04 o
  -5   5  24        6.47        2.92      5.36 o
  -4   5  24        0.61       -3.47      4.70 o
  -3   5  24        3.15        0.28      4.52 o
  -2   5  24        4.52        5.36      4.18 o
  -1   5  24        7.29       11.78      5.44 o
   0   5  24        3.05        0.74      4.96 o
   1   5  24        3.33       -4.56      4.56 o
  -5   6  24        5.50       14.12      6.59 o
  -4   6  24        0.03        1.48      5.30 o
  -3   6  24       10.97       10.50      4.81 o
  -2   6  24        0.62       -2.92      3.97 o
  -1   6  24        0.31        4.69      4.60 o
   0   6  24        0.19       -2.03      4.99 o
  -6   1  25        0.66        9.79      5.94 o
  -5   1  25       10.27        8.07      4.10 o
  -4   1  25       17.10       21.30      4.37 o
  -3   1  25        1.52        5.74      4.69 o
  -2   1  25       26.20       25.50      5.31 o
  -1   1  25        7.93       12.12      4.77 o
   0   1  25        4.43        2.68      5.21 o
   1   1  25        0.89        0.13      6.76 o
  -6   2  25       34.14       27.46      5.98 o
  -5   2  25        0.49       -0.75      4.17 o
  -4   2  25        3.74       -2.91      4.07 o
  -3   2  25       12.97       14.93      5.07 o
  -2   2  25        0.79        1.60      4.93 o
  -1   2  25       27.74       29.91      5.33 o
   0   2  25        0.73        6.49      5.25 o
   1   2  25        1.11        3.27     10.69 o
  -5   3  25       88.43      109.45      6.84 o
  -4   3  25       23.54       23.06      4.84 o
  -3   3  25        0.78        3.23      4.09 o
  -2   3  25        0.73       -4.84      4.84 o
  -1   3  25        1.53        0.60      5.11 o
   0   3  25        1.62        1.29      5.24 o
  -4   4  25        1.00       -4.01      4.01 o
  -3   4  25       32.35       18.36      4.86 o
  -2   4  25       36.48       42.65      5.24 o
  -1   4  25        2.96       -2.39      5.41 o
 
